# Supplementary material for: Molecular Characterization of Calu‑3 Cells from Submerged to Air–Liquid Interface to Model Lung Infections
Source: J Proteome Res. 2026 Jan 28;25(2):562–77. doi: 10.1021/acs.jproteome.4c00975 (PMC12888003; doi:10.1021/acs.jproteome.4c00975)
Supplement: Supplementary file 1 [file pr4c00975_si_001.xlsx]

## Sheet: Sheet1
Table S1 - list of antibodies used for western blot and fluorescence microscopy analysis.
Antibodies	Secundary antibody	Work concentration		Reference	Company
		Western blott	IF
Anti-20s proteasome	Goat Anti-mouse	1:1000	-	sc-100456	Santa Cruz Biotechnology
Anti-ACE2	Goat Anti-rabbit	1:1000	1:200	SAB3500346	Sigma-Aldrich
Anti-B-actin	Goat Anti-mouse	1:5000	-	#A2228	Sigma-Aldrich
Anti-BiP	Goat Anti-rabbit	1:1000	-	#3183	Cell Signalling
Anti-Cathepsin B	Goat Anti-rabbit	1:1000	-	ab33538	Abcam
Anti-Cathepsin L	Goat Anti-rabbit	1:2000	-	ab133641	Abcam
Anti-HSP70	Goat Anti-rabbit	1:1000	-	#4872S	Cell Signalling
Anti-LAMP2	Goat Anti-mouse	1:1000	-	sc-18822	Santa Cruz Biotechnology
Anti-Mouse, Alexa Fluor 488	-	-	1:500	A-21200	Thermo Fisher Scientific
Anti-Mouse, Peroxidase	-	1:2000	-	PI-2000	Vector Laboratories
Anti-PDI	Goat Anti-mouse	1:1000	-	MA3-019	Thermo Fisher Scientific
Anti-Rabbit, Alexa Fluor 568	-	-	1:500	A10042	Thermo Fisher Scientific
Anti-Rabbit, Peroxidase	-	1:2000	-	PI-1000	Vector Laboratories
Anti-Spike SARS-CoV-2	Goat Anti-mouse	1:1000	1:400	MA536245	Thermo Fisher Scientific
Anti-Ubiquitin	Goat Anti-rabbit	1:1000	-	#3933S	Cell Signalling
Anti-ZO-1	Goat Anti-rabbit	1:2000	1:300	61-730-0	Thermo Fisher Scientific
Hoechst 33342	-	-	1:500	H1399	Thermo Fisher Scientific
