# Supplementary material for: Molecular Characterization of Calu‑3 Cells from Submerged to Air–Liquid Interface to Model Lung Infections
Source: J Proteome Res. 2026 Jan 28;25(2):562–77. doi: 10.1021/acs.jproteome.4c00975 (PMC12888003; doi:10.1021/acs.jproteome.4c00975)
Supplement: Supplementary file 2 [file pr4c00975_si_002.xlsx]

## Sheet: Read me
	Supplementar table 2
A	Regulated genes in NP and P Calu-3 cells
B	Regulated proteins in NP and P Calu-3 cells
C	RNA GO analysis of NP Calu-3 cells
D	RNA GO analysis of P Calu-3 cells
E	Protein GO analysis of NP Calu-3 cells
F	Protein GO analysis of P Calu-3 cells

## Sheet: A
Table S2A: Regulated genes in NP and P Calu-3 cells
														X1_S1	X2_S2	X3_S3	X4_S4	X5_S5	X6_S6
entrez		symbol		ensembl		proteomica	UPR	autophagy	adhesion	ATP	oxidative	mit	respir	ali	ali	ali	CALU	CALU	CALU		mean	ali_mean	calu_mean	ali-calu_LogFC	P.Value	adj.P.Val	vesicle_2	vescilce_8	MHC-I	MHC-II	Intra_transp	apoptose	ER
22818		COPZ1		ENSG00000111481		8								0.965705	0.950545	0.6906	-0.64242	-0.567033	-1.3974		9.99201e-16	7.78634	7.27303	0.512228	0.000101185	0.000562011	1
1315		COPB1		ENSG00000129083		8								1.04417	0.911458	0.728635	-0.582949	-1.0358	-1.06551		3.9968e-15	7.99949	7.60341	0.396166	0.000329457	0.00143582	1
5869		RAB5B		ENSG00000111540		8								0.841709	0.913472	0.689479	-0.00298543	-1.20061	-1.24107		1.88738e-15	5.49796	5.11394	0.385085	0.00361487	0.00998468	1
55204		GOLPH3L		ENSG00000143457		8								1.14785	0.421504	0.922884	-0.423092	-0.626298	-1.44285		2.62753e-15	6.51456	6.22872	0.284751	0.00861763	0.0203403	1
1314		COPA		ENSG00000122218		8								0.666458	0.969298	1.07322	-0.80074	-0.990263	-0.917977		3.03461e-15	7.29735	6.8537	0.443846	0.000142172	0.000738337		2
3107		HLA-C		ENSG00000204525		8								1.06706	1.1264	0.424687	-0.992178	-0.582843	-1.04313		-2.92359e-15	9.38137	8.84695	0.534021	4.93932e-05	0.000324738			3
3122		HLA-DRA		ENSG00000204287		8			5					0.865755	0.997	0.871467	-0.87352	-0.968157	-0.892545		-5.18104e-16	8.74101	6.21613	2.52569	1.04644e-12	8.27738e-10				4
6647		SOD1		ENSG00000142168		8					3			0.709611	0.88701	1.1103	-0.758236	-0.933681	-1.015		-6.36528e-15	8.46195	8.20794	0.254001	0.00610459	0.0152627					5
392		ARHGAP1		ENSG00000175220		8								0.258829	0.594731	1.56135	-0.943959	-0.445148	-1.0258		3.44169e-15	6.07888	5.73401	0.343493	0.00512533	0.0132201					5
1191		CLU		ENSG00000120885		8						2		0.994344	1.12115	0.577622	-0.881693	-0.869416	-0.94201		-3.21965e-15	9.6132	8.61701	0.996147	9.93656e-08	3.02301e-06						6	7
10525		HYOU1		ENSG00000149428		8								0.939733	0.709659	1.06863	-0.914354	-0.836053	-0.967618		0	7.95457	6.74017	1.21378	8.36848e-09	4.60485e-07						6	7
25824		PRDX5		ENSG00000126432		8					3			0.958987	0.976112	0.784701	-0.803437	-0.835585	-1.08078		1.55431e-15	7.15747	6.28731	0.869532	2.56275e-07	6.23735e-06						6
10314		LANCL1		ENSG00000115365		8					3			0.800254	1.2237	0.64814	-0.926438	-0.699456	-1.0462		1.14723e-15	5.81625	5.12823	0.686676	1.5431e-05	0.000135221						6
9368		SLC9A3R1		ENSG00000109062		8								0.871979	1.00464	0.854078	-0.921001	-0.99195	-0.817742		1.57282e-15	8.02447	7.13777	0.887165	9.00976e-08	2.83651e-06						6
94103		ORMDL3		ENSG00000172057		8								0.888376	1.1324	0.690372	-0.921216	-0.920356	-0.869573		-7.77156e-16	10.3931	9.67422	0.718986	7.36674e-07	1.34925e-05						6
6431		SRSF6		ENSG00000124193		8								0.652861	0.669245	1.15679	-1.48317	-0.712574	-0.283143		-5.08852e-16	6.96315	6.51198	0.451417	0.00072046	0.0027089						6
23071		ERP44		ENSG00000023318		8	7							1.19197	0.970081	0.431997	-1.00982	-1.08952	-0.49471		6.56882e-16	6.11127	5.67483	0.437774	0.000623882	0.00241823							7
23753		SDF2L1		ENSG00000128228		8								0.823776	0.840269	1.06258	-0.878462	-0.982075	-0.866085		4.81097e-16	8.49203	7.02143	1.47103	5.96149e-10	6.98307e-08							7
10652		YKT6		ENSG00000106636		8								0.864998	0.94617	0.912974	-0.778906	-0.862274	-1.08296		-2.10942e-15	7.86128	6.9891	0.871802	1.4972e-07	4.14631e-06							7
58477		SRPRB		ENSG00000144867		8								1.14558	0.817766	0.721162	-0.644552	-0.983377	-1.05658		-1.55431e-15	7.83413	6.99034	0.843814	7.25891e-07	1.34925e-05							7
7052		TGM2		ENSG00000198959		8								1.07237	0.856798	0.756386	-1.19616	-0.700743	-0.788644		1.57282e-15	8.06512	7.38791	0.676806	3.91035e-06	4.81414e-05							7
9276		COPB2		ENSG00000184432		8								0.726763	0.837022	1.09814	-1.14818	-0.981893	-0.531849		4.07082e-16	7.56134	6.98608	0.575823	2.48111e-05	0.000192762							7
55666		NPLOC4		ENSG00000182446		8								0.611519	1.2503	0.604257	-0.549835	-1.48696	-0.429282		-1.79486e-15	5.38592	4.83716	0.555018	0.00058941	0.00230732							7
9632		SEC24C		ENSG00000176986		8								0.722059	1.27807	0.642164	-0.932498	-1.08023	-0.629562		1.05471e-15	5.99081	5.47371	0.518745	0.000152529	0.000779648							7
4715		NDUFB9		ENSG00000147684		8				4	3	2	1	0.886972	0.89859	0.927419	-0.690891	-0.901601	-1.12049		2.55351e-15	9.07737	8.24186	0.835375	2.28662e-07	5.70797e-06
4728		NDUFS8		ENSG00000110717		8				4	3	2	1	0.861673	1.17057	0.518769	-1.17578	-0.306772	-1.06846		-3.33067e-16	6.84944	6.1546	0.692139	4.59128e-05	0.000306247
4704		NDUFA9		ENSG00000139180		8				4	3	2	1	0.902667	0.932313	0.901497	-0.84312	-0.942364	-0.950993		-3.36768e-15	7.02359	6.46193	0.561706	1.44543e-05	0.000128284
4702		NDUFA8		ENSG00000119421		8				4	3	2	1	0.209165	1.54614	0.710151	-0.806914	-0.69714	-0.961398		-1.79486e-15	5.79999	5.25713	0.542622	0.00050766	0.00204248
6390		SDHB		ENSG00000117118		8				4	3	2	1	0.467686	1.09846	1.08362	-0.795696	-0.77126	-1.0828		-9.99201e-16	5.72268	5.19117	0.530768	0.000149375	0.000767246
4695		NDUFA2		ENSG00000131495		8				4	3	2	1	0.841605	0.997555	0.895953	-0.922128	-0.900302	-0.912683		1.60982e-15	7.59886	7.09895	0.499914	3.38869e-05	0.000241891
4723		NDUFV1		ENSG00000167792		8				4	3	2	1	1.13853	0.844335	0.712517	-1.06517	-0.91455	-0.715658		1.14723e-15	6.53265	6.08852	0.44434	0.000232504	0.00109341
4720		NDUFS2		ENSG00000158864		8				4	3	2	1	0.152486	1.37376	0.91338	-0.466106	-0.773908	-1.19961		3.81177e-15	6.4148	5.97967	0.434861	0.00131138	0.00439738
9377		COX5A		ENSG00000178741		8				4	3	2	1	1.00465	1.21285	0.396232	-1.07939	-0.868381	-0.665962		-2.68304e-15	8.05423	7.67578	0.378618	0.000677595	0.00257449
3417		IDH1		ENSG00000138413		8					3		1	1.01248	0.929058	0.783202	-0.976985	-0.964708	-0.783048		9.25186e-16	7.62387	6.50654	1.11784	1.38018e-08	6.49353e-07
3419		IDH3A		ENSG00000166411		8							1	0.628779	1.24879	0.796851	-1.01461	-0.870396	-0.789417		-1.22125e-15	5.87969	5.03023	0.850199	2.65398e-06	3.58854e-05
2109		ETFB		ENSG00000105379		8							1	0.809764	1.04823	0.835779	-0.654713	-0.879132	-1.15993		0	8.11517	7.43666	0.67827	3.17601e-06	4.10159e-05
847		CAT		ENSG00000121691		8							1	1.07606	0.68478	0.905326	-0.651527	-0.784049	-1.23059		-1.25825e-15	7.84037	7.18936	0.650279	8.2792e-06	8.40269e-05
4190		MDH1		ENSG00000014641		8							1	0.712375	0.735993	1.17544	-0.912013	-1.22487	-0.486923		2.01691e-15	7.9254	7.66637	0.259495	0.00708463	0.0172661
8878		SQSTM1		ENSG00000161011		8		6				2		0.754587	0.905864	1.0515	-0.727088	-1.04661	-0.938248		8.14164e-16	10.1594	9.45786	0.701758	9.60216e-07	1.65565e-05
7263		TST		ENSG00000128311		8						2		0.901276	0.922218	0.914954	-0.899171	-0.912653	-0.926623		2.09092e-15	7.47651	6.56394	0.912555	6.32453e-08	2.18697e-06
51073		MRPL4		ENSG00000105364		8						2		0.861226	0.905595	0.959859	-1.01624	-0.751998	-0.958446		8.88178e-16	6.42531	5.5481	0.876039	3.34891e-07	7.46193e-06
64083		GOLPH3		ENSG00000113384		8						2		1.11497	1.19228	0.285819	-0.815057	-0.823289	-0.954722		7.58652e-16	7.66321	7.00414	0.658947	2.47352e-05	0.000192527
740		MRPL49		ENSG00000149792		8						2		0.968126	1.07896	0.655292	-0.749133	-0.962814	-0.990433		2.53501e-15	7.45973	6.94561	0.514224	4.00924e-05	0.000277576
90550		MCU		ENSG00000156026		8						2		1.04293	0.990643	0.561239	-0.895187	-0.419585	-1.28004		5.18104e-16	6.63781	6.15878	0.477025	0.000277452	0.00125676
54927		CHCHD3		ENSG00000106554		8						2		1.80401	0.503599	-0.397886	-0.87618	-0.39064	-0.642905		1.5173e-15	6.0177	5.64601	0.37029	0.0198842	0.0410931
221154		MICU2		ENSG00000165487		8						2		0.672381	0.204351	1.37709	-1.10466	-1.17841	0.0292535		-5.97323e-16	4.13312	3.77804	0.360719	0.019985	0.0412543
5034		P4HB		ENSG00000185624		8			5		3			0.948878	1.28363	0.380209	-0.733094	-0.981428	-0.898192		1.62833e-15	9.80314	9.48128	0.321982	0.00148739	0.00485041
6772		STAT1		ENSG00000115415		8					3			1.20781	0.6976	0.786399	-0.946072	-0.779967	-0.965773		-1.12873e-15	6.86022	5.90062	0.958374	3.34168e-07	7.45895e-06
488		ATP2A2		ENSG00000174437		8					3			1.19158	0.593612	0.619672	-0.687457	-1.52819	-0.18921		4.2466e-15	7.56463	7.3405	0.225088	0.0220286	0.0446571
6774		STAT3		ENSG00000168610		8		6		4				0.885097	0.920265	0.891491	-0.582145	-1.05136	-1.06335		-3.70074e-16	7.26654	6.52215	0.744703	1.87979e-06	2.81213e-05
229		ALDOB		ENSG00000136872		8				4				1.0977	0.972592	0.635482	-0.953413	-0.897457	-0.854903		0	6.49989	4.93901	1.56107	5.83666e-09	3.51756e-07
51726		DNAJB11		ENSG00000090520		8				4				0.988357	1.02765	0.701818	-0.949223	-0.953397	-0.815202		2.44249e-15	7.19251	6.75449	0.438216	0.000154833	0.000787961
10562		OLFM4		ENSG00000102837		8			5					0.912725	0.948797	0.87386	-0.974952	-0.918909	-0.841522		3.14563e-16	8.77394	6.53047	2.24381	2.32644e-12	1.54965e-09
10551		AGR2		ENSG00000106541		8			5					0.933228	0.968876	0.831243	-0.872214	-0.872553	-0.988581		-2.77556e-16	11.2128	9.3057	1.90687	9.81481e-12	4.00698e-09
998		CDC42		ENSG00000070831		8			5					0.687859	1.43732	0.33842	-0.6059	-1.28507	-0.572627		1.17684e-14	8.99566	8.79017	0.205793	0.024562	0.0488454
2638		GC		ENSG00000145321		8								0.930595	0.938271	0.865171	-0.962514	-0.954824	-0.816699		0	8.12903	0.290093	7.85105	2.57649e-15	1.08694e-11
290		ANPEP		ENSG00000166825		8								0.906901	0.896128	0.908189	-1.10979	-0.667001	-0.934427		-1.66533e-16	8.30387	0.587155	7.68398	1.68266e-11	5.0385e-09
1109		AKR1C4		ENSG00000198610		8								0.909609	0.888911	0.880453	-0.846818	-0.590689	-1.24147		0	5.04653	-1.68907	6.64886	4.90241e-09	3.11783e-07
8857		FCGBP		ENSG00000275395		8								0.941858	0.878601	0.916073	-0.853316	-0.92788	-0.955336		0	6.87871	0.604565	6.27336	4.10091e-15	1.29753e-11
213		ALB		ENSG00000163631		8								0.923663	0.812275	0.895687	-1.142	-0.376611	-1.11301		0	3.6298	-2.21739	5.74862	2.92862e-07	6.8737e-06
727897		MUC5B		ENSG00000117983		8								0.954644	0.831198	0.940827	-0.757791	-0.992262	-0.976617		0	6.89095	1.29275	5.60324	6.00498e-13	6.90901e-10
7032		TFF2		ENSG00000160181		8								0.914913	0.880835	0.939336	-0.885474	-0.85367	-0.995939		0	9.26894	3.66501	5.6005	1.6032e-15	1.0145e-11
1645		AKR1C1		ENSG00000187134		8								0.90434	0.927739	0.906037	-0.913628	-0.885094	-0.939393		0	8.2251	3.44168	4.78205	5.81746e-16	7.36258e-12
5266		PI3		ENSG00000124102		8								0.870274	0.884064	0.98189	-0.933772	-0.918396	-0.88406		4.25585e-16	10.8637	7.02656	3.8373	5.55507e-15	1.4061e-11
760		CA2		ENSG00000104267		8								0.933689	0.906142	0.884205	-0.954833	-0.728763	-1.04044		0	6.21023	2.54909	3.64631	9.70791e-12	4.00698e-09
5284		PIGR		ENSG00000162896		8								0.944621	0.984858	0.799659	-1.00391	-0.896176	-0.829057		4.07082e-16	10.7966	7.85722	2.93953	9.20363e-13	7.76541e-10
8644		AKR1C3		ENSG00000196139		8								0.894987	0.927472	0.915683	-0.940587	-0.896394	-0.901161		1.85037e-16	9.65989	6.72464	2.93519	3.52751e-14	6.37775e-11
1087		CEACAM7		ENSG00000007306		8								0.857527	0.937486	0.941336	-0.92292	-0.86424	-0.94919		0	6.61792	3.68566	2.93039	7.65344e-13	7.15861e-10
312		ANXA13		ENSG00000104537		8								0.910331	0.901203	0.901905	-0.702338	-0.882761	-1.12834		-4.81097e-16	7.42099	4.94032	2.47874	1.17801e-10	2.1607e-08
57016		AKR1B10		ENSG00000198074		8								0.986237	0.966859	0.776292	-0.93842	-0.947826	-0.843142		-2.96059e-16	8.71958	6.51782	2.20235	1.08564e-11	4.1636e-09
4599		MX1		ENSG00000157601		8								0.870628	1.01772	0.7555	-1.28502	-0.854023	-0.50481		0	5.46754	3.43237	2.04013	1.02225e-07	3.09513e-06
8537		BCAS1		ENSG00000064787		8								0.893663	0.922725	0.917401	-0.999545	-0.815016	-0.919228		8.32667e-16	7.7217	5.68859	2.03206	1.54753e-11	4.8964e-09
59272		ACE2		ENSG00000130234		8								0.946675	0.79013	0.989564	-0.791236	-0.937217	-0.997915		-1.66533e-16	8.49389	6.49354	2.00016	4.37964e-11	9.72415e-09
3934		LCN2		ENSG00000148346		8								0.853504	0.939661	0.936644	-0.865154	-0.822089	-1.04257		0	11.47	9.47184	1.99753	1.23022e-11	4.44848e-09
84152		PPP1R1B		ENSG00000131771		8								0.959911	0.875832	0.889077	-0.903769	-0.758675	-1.06238		-6.29126e-16	9.33918	7.39413	1.94418	5.54047e-11	1.13097e-08
80150		ASRGL1		ENSG00000162174		8								0.828926	0.972338	0.917838	-1.0146	-0.998766	-0.705733		-8.32667e-16	7.89622	6.03106	1.86677	2.46226e-10	3.66615e-08
2539		G6PD		ENSG00000160211		8								1.01247	1.08082	0.596453	-1.05557	-0.844353	-0.789815		2.22045e-16	6.0335	4.25727	1.77643	1.09604e-08	5.59336e-07
2203		FBP1		ENSG00000165140		8								0.999372	0.876594	0.859039	-0.939259	-0.910695	-0.885053		-3.33067e-16	5.65819	3.93737	1.7208	6.12183e-10	6.98307e-08
4586		MUC5AC		ENSG00000215182		8								0.895332	0.5299	1.16767	-0.985307	-1.18532	-0.422271		2.68304e-16	7.70352	6.04675	1.66056	6.12041e-07	1.18079e-05
11199		ANXA10		ENSG00000109511		8								0.928629	0.945643	0.838417	-0.668593	-0.975781	-1.06832		-5.18104e-16	7.94341	6.3029	1.64059	1.1732e-09	1.09986e-07
55876		GSDMB		ENSG00000073605		8								0.959311	0.88876	0.849084	-0.755315	-1.20863	-0.733211		3.14563e-16	7.87968	6.28648	1.59576	5.19714e-09	3.24015e-07
629		CFB		ENSG00000243649		8								0.967137	1.00013	0.757612	-0.825449	-1.00032	-0.899107		1.94289e-15	9.41488	7.82551	1.5897	2.80799e-10	4.0384e-08
5704		PSMC4		ENSG00000013275		8								0.860123	0.995964	0.879123	-0.917505	-0.881038	-0.936666		-1.11022e-15	9.00022	7.52955	1.47059	1.93117e-10	3.09379e-08
1428		CRYM		ENSG00000103316		8								0.780061	0.72648	0.982973	-0.338153	-0.591447	-1.55992		3.33067e-16	4.0926	2.66784	1.40586	3.97586e-05	0.000275416
1528		CYB5A		ENSG00000166347		8								0.88942	0.947568	0.899113	-0.843547	-0.956032	-0.936522		0	9.02912	7.63654	1.3927	3.16269e-10	4.44744e-08
1535		CYBA		ENSG00000051523		8								0.750017	0.925753	1.00708	-0.750366	-0.705523	-1.22696		0	7.70197	6.32666	1.37338	2.99685e-08	1.22125e-06
10406		WFDC2		ENSG00000101443		8								0.918767	0.911262	0.879704	-0.952463	-0.654575	-1.10269		9.25186e-16	8.23406	6.86085	1.37141	5.06165e-09	3.20301e-07
10164		CHST4		ENSG00000140835		8								0.874569	0.963524	0.844951	-1.23383	-0.62371	-0.825506		1.55431e-15	6.69487	5.35009	1.34237	5.41543e-08	1.94709e-06
10809		STARD10		ENSG00000214530		8								0.913864	0.9976	0.7419	-0.668604	-0.674127	-1.31063		-5.55112e-16	5.36497	4.03208	1.32573	4.59403e-07	9.42334e-06
3081		HGD		ENSG00000113924		8								0.769438	1.16677	0.766583	-0.78379	-1.00035	-0.918656		-1.0177e-15	6.35154	5.05927	1.29381	3.00102e-08	1.22125e-06
79763		ISOC2		ENSG00000063241		8								0.809437	0.569021	1.27815	-0.862053	-0.766895	-1.02766		7.77156e-16	6.01142	4.72222	1.28626	2.79616e-07	6.68965e-06
1755		DMBT1		ENSG00000187908		8								0.530372	1.00997	1.0374	-1.31021	-0.860123	-0.407414		0	4.47025	3.24421	1.23146	9.12194e-06	9.05469e-05
10158		PDZK1IP1		ENSG00000162366		8								0.794097	1.03901	0.894733	-0.833202	-0.936142	-0.958501		-4.81097e-16	9.87815	8.67098	1.20726	2.54426e-09	1.92807e-07
1992		SERPINB1		ENSG00000021355		8								0.778288	0.988883	0.905184	-0.512982	-1.0449	-1.11447		4.07082e-16	6.98818	5.79409	1.19479	1.41397e-07	3.98556e-06
5935		RBM3		ENSG00000102317		8								0.91607	0.940012	0.867734	-0.759996	-0.886139	-1.07768		1.55431e-15	7.98623	6.793	1.19283	6.64288e-09	3.80418e-07
435		ASL		ENSG00000126522		8								0.766576	0.890971	1.05324	-0.722069	-0.922548	-1.06617		1.18424e-15	5.87044	4.69492	1.17501	6.84329e-08	2.32819e-06
726		CAPN5		ENSG00000149260		8								0.707742	1.02595	0.98052	-0.764614	-0.971451	-0.978143		2.40548e-16	7.32987	6.16049	1.16978	1.92585e-08	8.49254e-07
51280		GOLM1		ENSG00000135052		8								0.772637	1.03829	0.915509	-0.887195	-0.855114	-0.984124		-1.14723e-15	8.21917	7.05747	1.16145	6.52367e-09	3.75289e-07
1622		DBI		ENSG00000155368		8								0.935316	1.02064	0.76738	-1.02164	-0.812319	-0.889379		3.01611e-15	10.0521	8.96908	1.0828	9.76906e-09	5.04642e-07
5720		PSME1		ENSG00000092010		8								0.846678	0.859998	0.992032	-0.838846	-0.678727	-1.18113		-1.85037e-15	8.85692	7.82604	1.03015	6.92877e-08	2.34467e-06
7264		GFUS		ENSG00000104522		8								0.677761	0.820911	1.19956	-0.908903	-0.873929	-0.915397		1.81336e-15	6.62776	5.60938	1.01813	1.90239e-07	4.93698e-06
5691		PSMB3		ENSG00000277791		8								0.890927	0.828575	0.9866	-1.03071	-0.637071	-1.03832		-5.18104e-16	7.40318	6.38429	1.01727	9.3008e-08	2.89032e-06
718		C3		ENSG00000125730		8								1.12323	0.859634	0.709992	-0.885402	-0.706343	-1.10111		-5.18104e-16	5.64664	4.62788	1.01535	5.50191e-07	1.08667e-05
8775		NAPA		ENSG00000105402		8								1.02003	0.681943	1.00957	-0.78155	-0.996769	-0.93322		-1.09172e-15	6.92196	5.91692	1.00532	1.05794e-07	3.16532e-06
654483		BOLA2B		ENSG00000169627		8								1.04141	0.829586	0.844245	-0.814347	-0.801021	-1.09987		0	6.12337	5.12134	1.00024	1.82075e-07	4.79074e-06
445		ASS1		ENSG00000130707		8								0.870573	0.71612	0.975225	-0.371836	-0.747394	-1.44269		-1.03621e-15	5.86785	4.87152	0.992418	1.08274e-05	0.000103733
3960		LGALS4		ENSG00000171747		8								0.993956	0.965555	0.749962	-0.726697	-0.882943	-1.09983		-3.29366e-15	10.0314	9.05667	0.974482	5.3756e-08	1.93828e-06
10327		AKR1A1		ENSG00000117448		8								1.0582	0.986341	0.628934	-1.18391	-0.764229	-0.725331		-2.59052e-16	6.19107	5.2829	0.907747	1.32507e-06	2.12779e-05
51074		APIP		ENSG00000149089		8								0.642424	1.09953	0.964748	-0.859441	-0.886393	-0.960865		0	5.46192	4.5725	0.889444	1.36614e-06	2.17483e-05
2762		GMDS		ENSG00000112699		8								0.860525	0.934383	0.916763	-0.780524	-0.775717	-1.15543		1.85037e-15	8.04786	7.1772	0.869905	2.2194e-07	5.5705e-06
440335		SMIM22		ENSG00000267795		8								0.662148	0.913573	1.01211	-0.498342	-0.676463	-1.41302		4.07082e-16	7.3067	6.4742	0.830844	8.57109e-06	8.62287e-05
51056		LAP3		ENSG00000002549		8								0.936121	1.13317	0.619655	-0.822194	-0.796892	-1.06986		-6.66134e-16	5.57168	4.74233	0.82805	3.27797e-06	4.19474e-05
4925		NUCB2		ENSG00000070081		8								1.02722	0.726926	0.947744	-1.13255	-0.739441	-0.829895		6.4763e-16	7.23082	6.4351	0.795053	9.59545e-07	1.65565e-05
51474		LIMA1		ENSG00000050405		8								1.0768	0.833916	0.816054	-0.915714	-0.887234	-0.923816		1.35077e-15	8.36862	7.5834	0.785112	3.17816e-07	7.15709e-06
84461		NEURL4		ENSG00000215041		8								1.0444	0.831587	0.494933	-0.748468	-0.0708318	-1.55162		-2.96059e-16	2.44121	1.63362	0.778974	0.00666033	0.0164319
55611		OTUB1		ENSG00000167770		8								0.76505	0.902103	0.995466	-1.28688	-0.62636	-0.74938		-6.66134e-16	5.88002	5.11184	0.7667	7.53584e-06	7.88211e-05
8402		SLC25A11		ENSG00000108528		8								1.08567	0.866017	0.715515	-0.60626	-1.21495	-0.845996		3.70074e-16	4.49586	3.74675	0.75405	4.37204e-05	0.000295738
3268		AGFG2		ENSG00000106351		8								0.930361	0.678703	1.06607	-1.20408	-0.683125	-0.787921		-7.21645e-16	5.94565	5.19627	0.747981	6.8153e-06	7.28911e-05
5918		RARRES1		ENSG00000118849		8								0.84204	1.04707	0.83576	-0.808993	-0.901572	-1.01431		1.44329e-15	11.2731	10.5296	0.743445	2.84847e-07	6.76364e-06
11313		LYPLA2		ENSG00000011009		8								0.629791	0.471385	1.46674	-0.832618	-0.992068	-0.743228		1.05471e-15	6.57303	5.85318	0.720591	3.08033e-05	0.000225214
84299		MIEN1		ENSG00000141741		8								0.845554	1.04171	0.830765	-0.769113	-0.87689	-1.07203		2.9976e-15	11.1957	10.4761	0.719424	4.9747e-07	9.9671e-06
3959		LGALS3BP		ENSG00000108679		8								1.11478	0.717206	0.85186	-1.05756	-0.61773	-1.00856		0	7.74379	7.03479	0.707928	3.1603e-06	4.09803e-05
57175		CORO1B		ENSG00000172725		8								0.769707	0.997707	0.85465	-0.420493	-0.899003	-1.30257		-1.14723e-15	7.18883	6.48815	0.700217	1.28379e-05	0.000117142
6697		SPR		ENSG00000116096		8								1.14057	0.58272	0.907694	-0.534047	-1.20945	-0.887488		1.4803e-15	5.4315	4.73558	0.698247	3.42545e-05	0.000243827
1397		CRIP2		ENSG00000182809		8								0.39617	0.888569	1.32443	-0.983209	-0.739498	-0.886464		-2.94209e-15	6.89806	6.20064	0.69694	1.79777e-05	0.000151281
56922		MCCC1		ENSG00000078070		8								0.994729	1.16423	0.455333	-1.02747	-0.535497	-1.05133		-1.44329e-15	6.38295	5.68693	0.693991	2.27127e-05	0.000180334
51097		SCCPDH		ENSG00000143653		8								1.16491	1.03913	0.449078	-0.958361	-0.906348	-0.788412		2.27596e-15	6.79121	6.10139	0.690132	1.00691e-05	9.80549e-05
5226		PGD		ENSG00000142657		8								0.841669	0.866113	1.01871	-1.02354	-0.906227	-0.796725		-8.32667e-16	7.7268	7.0574	0.66951	2.10137e-06	3.07811e-05
1947		EFNB1		ENSG00000090776		8								1.22348	0.699573	0.764101	-0.816357	-0.853332	-1.01746		8.14164e-16	6.15444	5.48901	0.664693	1.19295e-05	0.000111097
54187		NANS		ENSG00000095380		8								1.20472	1.11611	0.19068	-1.14288	-0.793542	-0.575083		-1.4988e-15	6.50193	5.83827	0.664079	9.51202e-05	0.000534328
10093		ARPC4		ENSG00000241553		8								0.638535	0.661283	1.32565	-0.658477	-1.10497	-0.862026		-3.51571e-15	8.01378	7.36141	0.65291	1.47508e-05	0.000130367
51727		CMPK1		ENSG00000162368		8								0.93901	0.994639	0.762698	-0.962073	-0.624434	-1.10984		-1.22125e-15	8.25168	7.60499	0.645994	4.43929e-06	5.30535e-05
4144		MAT2A		ENSG00000168906		8								1.19469	0.968702	0.441871	-0.85944	-1.16999	-0.575829		-1.18424e-15	5.98594	5.34387	0.644502	4.99973e-05	0.000327688
55748		CNDP2		ENSG00000133313		8								0.773384	1.17151	0.64623	-1.34549	-0.736157	-0.509477		0	6.57551	5.93392	0.641866	4.44077e-05	0.000299319
1892		ECHS1		ENSG00000127884		8								0.854127	1.16439	0.620263	-1.1742	-0.930653	-0.533927		-4.07082e-16	6.46232	5.82946	0.633945	2.75955e-05	0.000210011
2673		GFPT1		ENSG00000198380		8								0.702271	0.90029	1.10679	-1.02879	-0.859527	-0.82104		2.62753e-15	7.48808	6.88049	0.607589	8.11964e-06	8.27393e-05
27344		PCSK1N		ENSG00000102109		8								1.22019	0.857646	0.405524	-0.247995	-1.27766	-0.957709		-4.25585e-16	5.02044	4.42698	0.596942	0.000478495	0.00194847
84817		TXNDC17		ENSG00000129235		8								0.662782	1.05214	0.972573	-0.944616	-0.651548	-1.09133		4.44089e-16	7.21663	6.62193	0.593877	1.57949e-05	0.000137547
57819		LSM2		ENSG00000204392		8								0.6473	1.10379	0.929418	-0.92508	-0.651563	-1.10387		-8.51171e-16	6.91935	6.33047	0.587907	2.20195e-05	0.000176379
51645		PPIL1		ENSG00000137168		8								1.55999	0.815344	0.00108659	-0.840973	-0.67938	-0.856068		-1.55431e-15	5.95905	5.37348	0.584566	0.000654224	0.00250601
4141		MARS1		ENSG00000166986		8								1.23058	0.955934	0.457353	-0.860104	-1.01839	-0.765368		-4.25585e-16	5.76938	5.19238	0.578013	8.09058e-05	0.00047361
27257		LSM1		ENSG00000175324		8								0.934218	1.34441	0.230218	-0.81827	-1.13531	-0.555267		3.84877e-15	7.3282	6.75345	0.576066	0.000149137	0.00076633
353		APRT		ENSG00000198931		8								0.579294	0.759933	1.29402	-0.701134	-0.801252	-1.13086		1.81336e-15	8.46897	7.89417	0.57454	2.82608e-05	0.000212777
283987		HID1		ENSG00000167861		8								0.671631	0.783492	1.21733	-1.05413	-0.681733	-0.936593		-4.25585e-16	5.18008	4.60397	0.574374	0.000117358	0.00063521
10072		DPP3		ENSG00000254986		8								1.24449	0.982293	0.29139	-1.27731	-0.615171	-0.625695		8.88178e-16	5.81432	5.25149	0.562061	0.00028792	0.00128988
9197		SLC33A1		ENSG00000169359		8								1.11737	0.765073	0.81001	-0.725143	-0.827056	-1.14025		9.99201e-16	7.16798	6.60604	0.561395	2.41585e-05	0.000189084
9961		MVP		ENSG00000013364		8								0.697076	0.548896	1.26446	-0.264325	-1.01914	-1.22696		-1.77636e-15	6.73382	6.17427	0.559511	0.00020688	0.00099896
162		AP1B1		ENSG00000100280		8								0.927132	1.06914	0.634081	-1.28401	-0.815133	-0.531205		1.81336e-15	6.93853	6.38061	0.558281	5.86742e-05	0.000372342
64841		GNPNAT1		ENSG00000100522		8								0.810422	0.882797	0.920126	-0.421058	-1.35778	-0.83451		4.44089e-16	6.29542	5.74333	0.554297	0.000105606	0.000583142
2193		FARSA		ENSG00000179115		8								0.335295	0.730929	1.46803	-0.894277	-0.983864	-0.656115		-9.25186e-16	6.58603	6.04774	0.539166	0.000212627	0.00102087
85476		GFM1		ENSG00000168827		8								1.18451	0.394876	1.03275	-0.777424	-1.12587	-0.708843		-5.18104e-16	6.61127	6.07342	0.538757	0.000106106	0.000585134
8854		ALDH1A2		ENSG00000128918		8								0.77901	1.0696	0.78787	-1.07305	-1.13863	-0.424796		-9.71445e-16	7.28639	6.75195	0.535609	6.37794e-05	0.000397045
26292		MYCBP		ENSG00000214114		8								0.921849	0.98295	0.566214	-1.30464	-0.092724	-1.07365		0	5.72233	5.18199	0.535592	0.000599067	0.00233645
2783		GNB2		ENSG00000172354		8								0.132069	0.768043	1.38989	-1.28588	-0.112683	-0.89144		4.07082e-16	6.01045	5.47231	0.534552	0.00164817	0.00527549
3068		HDGF		ENSG00000143321		8								0.595727	1.07152	1.02351	-0.78278	-1.04471	-0.86326		1.9799e-15	9.37114	8.83886	0.532507	2.0281e-05	0.000165065
873		CBR1		ENSG00000159228		8								1.25449	0.976578	0.312196	-1.03942	-0.465644	-1.0382		-4.81097e-16	7.20257	6.66946	0.531891	0.000173538	0.000868447
4357		MPST		ENSG00000128309		8								0.372383	0.689343	1.47516	-0.682186	-0.816184	-1.03851		0	6.82843	6.29799	0.530066	0.000208639	0.00100515
6696		SPP1		ENSG00000118785		8								0.903378	0.951411	0.852645	-0.971255	-0.64312	-1.09306		1.03621e-15	11.5827	11.0572	0.525097	1.1276e-05	0.000106494
378		ARF4		ENSG00000168374		8								0.670382	1.23245	0.7693	-0.83436	-0.753106	-1.08467		-4.81097e-16	7.96755	7.44486	0.522388	4.10938e-05	0.000282051
2079		ERH		ENSG00000100632		8								1.25484	1.03914	0.225593	-1.10768	-0.517554	-0.894343		-2.01691e-15	8.01252	7.50211	0.509762	0.000218731	0.00104202
23474		ETHE1		ENSG00000105755		8								0.38237	0.932177	1.1405	-0.162576	-1.26858	-1.0239		2.84957e-15	6.97285	6.46745	0.506624	0.000484502	0.00196597
682		BSG		ENSG00000172270		8								0.639885	1.11631	0.853918	-0.703582	-0.564187	-1.34234		0	5.65704	5.1509	0.503752	0.000312067	0.0013736
2806		GOT2		ENSG00000125166		8								0.507419	1.26704	0.881048	-0.956532	-0.886208	-0.812763		-2.07242e-15	7.14177	6.63973	0.502299	8.94918e-05	0.000510436
3880		KRT19		ENSG00000171345		8								0.684997	0.836046	1.11228	-0.477835	-0.930672	-1.22481		-4.25585e-15	11.5656	11.0781	0.487444	5.39585e-05	0.000348418
5689		PSMB1		ENSG00000008018		8								0.826257	1.44646	0.258672	-0.869996	-0.933463	-0.727933		1.55431e-15	7.02008	6.53517	0.485527	0.000331805	0.0014435
9601		PDIA4		ENSG00000155660		8								0.417409	1.0263	1.18526	-1.06673	-0.712521	-0.849718		1.09172e-15	8.53699	8.0657	0.47118	0.000120154	0.000647092
128240		NAXE		ENSG00000163382		8								0.533375	1.12202	0.952314	-0.436281	-1.11575	-1.05567		-1.07322e-15	6.13018	5.67159	0.459449	0.000418376	0.00174925
2582		GALE		ENSG00000117308		8								1.2302	0.426993	0.957643	-1.03951	-0.969051	-0.606274		1.73935e-15	6.87885	6.42556	0.45361	0.00029183	0.00130233
2746		GLUD1		ENSG00000148672		8								0.952431	1.11445	0.606101	-0.979211	-0.634479	-1.05929		1.77636e-15	7.10033	6.65192	0.447756	0.000191404	0.000942204
80347		COASY		ENSG00000068120		8								0.395309	1.36877	0.719389	-0.736089	-1.31198	-0.435395		-5.55112e-16	5.77185	5.33101	0.444179	0.00125971	0.00426561
23042		PDXDC1		ENSG00000179889		8								0.923292	1.12831	0.457531	-0.238674	-1.01144	-1.25902		5.18104e-16	6.88701	6.44936	0.437751	0.000723876	0.00271932
3295		HSD17B4		ENSG00000133835		8								0.725366	1.30045	0.60073	-1.07642	-0.599489	-0.950638		1.22125e-15	7.11532	6.68579	0.429036	0.000360977	0.00154865
7266		DNAJC7		ENSG00000168259		8								0.471023	0.738959	1.3717	-0.804169	-0.639694	-1.13782		-1.88738e-15	8.11554	7.69945	0.415627	0.000440344	0.00182124
9380		GRHPR		ENSG00000137106		8								0.760601	0.480421	1.29151	-1.34986	-0.615906	-0.566768		6.29126e-16	5.64048	5.22817	0.411573	0.00165523	0.00529407
9352		TXNL1		ENSG00000091164		8								0.960854	1.0145	0.71888	-0.85249	-0.688502	-1.15325		-5.18104e-15	7.06139	6.64954	0.411244	0.000325937	0.00142364
95		ACY1		ENSG00000243989		8								1.24957	0.993642	0.359342	-0.900186	-0.674024	-1.02834		-3.77476e-15	5.58818	5.17927	0.407788	0.00132945	0.00444178
27258		LSM3		ENSG00000170860		8								0.463894	1.34681	0.594753	-1.47855	-0.490898	-0.436007		-2.91434e-15	7.62391	7.2211	0.402638	0.0016155	0.00519587
4830		NME1		ENSG00000239672		8								0.665162	1.15026	0.861692	-1.11904	-0.665234	-0.892842		2.68304e-15	8.17846	7.7839	0.394371	0.000339344	0.00146929
4116		MAGOH		ENSG00000162385		8								0.885449	1.02049	0.759419	-1.17171	-0.512882	-0.980768		-3.9783e-15	6.81315	6.42014	0.392107	0.000624047	0.00241823
1312		COMT		ENSG00000093010		8								0.921963	1.12273	0.648269	-0.914947	-1.04934	-0.728675		7.21645e-16	7.80965	7.42054	0.389492	0.00037855	0.00160985
5500		PPP1CB		ENSG00000213639		8								0.888834	0.973125	0.853434	-0.776555	-0.808073	-1.13077		3.44169e-15	8.09741	7.71108	0.386103	0.000322727	0.00141114
2036		EPB41L1		ENSG00000088367		8								0.760697	0.96727	0.972823	-0.646317	-1.10203	-0.952448		-5.58812e-15	7.73347	7.35098	0.382795	0.000425705	0.00177407
6652		SORD		ENSG00000140263		8								0.521481	1.38902	0.4497	-0.248963	-1.44664	-0.6646		-3.79326e-15	6.22519	5.86016	0.367582	0.00429698	0.0114592
377		ARF3		ENSG00000134287		8								0.662494	1.262	0.719302	-0.684673	-0.801791	-1.15733		2.33147e-15	6.84561	6.49999	0.34538	0.0016117	0.0051876
5683		PSMA2		ENSG00000106588		8								1.03906	1.15201	0.43633	-0.625089	-1.06227	-0.940047		-5.34757e-15	7.74506	7.40059	0.344744	0.00128987	0.00434166
4351		MPI		ENSG00000178802		8								0.874885	0.165953	1.40972	-0.817894	-1.14647	-0.48619		4.45014e-15	6.1367	5.81021	0.327514	0.00557918	0.0141816
51251		NT5C3A		ENSG00000122643		8								1.13137	0.876514	0.68402	-0.806583	-0.775261	-1.11006		3.33067e-15	6.78316	6.45927	0.323468	0.00216513	0.00659142
6745		SSR1		ENSG00000124783		8								0.739124	1.06605	0.897496	-1.12737	-0.787333	-0.787962		2.498e-15	8.00761	7.68469	0.322887	0.00138565	0.00458959
3309		HSPA5		ENSG00000044574		8								0.990056	0.910802	0.794512	-0.598356	-1.01523	-1.08179		-1.62833e-15	10.0131	9.69031	0.322865	0.000993344	0.00350775
9861		PSMD6		ENSG00000163636		8								1.29065	1.05358	-0.276705	-1.28456	-0.0824125	-0.700542		-1.86888e-15	5.05938	4.7341	0.322085	0.0247628	0.0491605
10380		BPNT1		ENSG00000162813		8								0.743067	0.500176	0.88233	-1.69908	-0.683013	0.256517		-6.38378e-16	5.37935	5.05999	0.3208	0.0187647	0.0391309
7247		TSN		ENSG00000211460		8								-0.163413	1.04767	1.43361	-0.877205	-0.801665	-0.638991		-5.79166e-15	7.68527	7.37152	0.313987	0.00652939	0.0161651
79002		TRIR		ENSG00000123144		8								0.755939	0.0332487	1.25784	0.225959	-0.811685	-1.4613		-5.92119e-16	5.96238	5.64789	0.313557	0.0204207	0.0419765
9550		ATP6V1G1		ENSG00000136888		8								1.25374	0.962761	0.351385	-0.567599	-0.834268	-1.16602		-8.14164e-16	7.15667	6.84304	0.313402	0.00340404	0.00949979
2517		FUCA1		ENSG00000179163		8								1.25256	1.16825	0.0125578	-0.74939	-1.05012	-0.633859		-8.69675e-16	6.50791	6.19896	0.309745	0.00659978	0.0163111
373156		GSTK1		ENSG00000197448		8								0.592001	1.46636	0.344957	-0.267798	-0.948644	-1.18688		0	7.51071	7.22021	0.29065	0.00737188	0.0178627
25870		SUMF2		ENSG00000129103		8								0.883988	1.07534	0.723194	-1.03899	-0.588212	-1.05532		-1.77636e-15	7.25291	6.96381	0.288677	0.00392693	0.0106605
2286		FKBP2		ENSG00000173486		8								0.891291	1.27901	0.379536	-0.479627	-1.1975	-0.872715		0	7.65971	7.37662	0.283575	0.00549547	0.0139885
11338		U2AF2		ENSG00000063244		8								0.349589	0.752172	1.34684	-1.23466	-0.262844	-0.951097		-3.42319e-15	7.27259	6.99281	0.279007	0.0084249	0.0199472
427		ASAH1		ENSG00000104763		8								1.19432	0.807944	0.484803	-0.891524	-0.241855	-1.35369		5.69914e-15	6.96383	6.70587	0.256802	0.0124024	0.0275715
10923		SUB1		ENSG00000113387		8								1.04049	0.855316	0.825711	-0.96601	-0.755402	-1.0001		4.18184e-15	8.74467	8.49003	0.254535	0.0056255	0.0142764
27044		SND1		ENSG00000197157		8								1.05784	0.86617	0.623868	-0.345024	-1.41462	-0.788233		-4.959e-15	7.8142	7.56028	0.254504	0.00942374	0.0218999
51109		RDH11		ENSG00000072042		8								0.637705	1.08429	0.857184	-0.318417	-1.01643	-1.24433		1.9984e-15	8.73701	8.48337	0.253666	0.00775003	0.0186048
5725		PTBP1		ENSG00000011304		8								0.602545	0.623865	1.2705	-1.00169	-1.25374	-0.24149		3.95054e-15	7.42313	7.17021	0.253647	0.0114623	0.0257621
51569		UFM1		ENSG00000120686		8								0.645439	1.05679	0.789394	-0.925795	-0.166278	-1.39954		2.92359e-15	6.63499	6.38413	0.249401	0.0155841	0.0333736
10960		LMAN2		ENSG00000169223		8								0.895856	1.18662	0.327239	-0.43295	-0.468274	-1.50849		-6.77236e-15	8.28701	8.0397	0.24692	0.0131538	0.028932
51337		THEM6		ENSG00000130193		8								0.219069	1.05793	1.24225	-1.17232	-0.737413	-0.609517		0	7.84772	7.60242	0.245358	0.0117998	0.0264192
51637		RTRAF		ENSG00000087302		8								1.0658	0.735408	0.824172	-1.20865	-0.408705	-1.00802		-3.33067e-15	7.5825	7.34873	0.233223	0.0135441	0.0296718
5464		PPA1		ENSG00000180817		8								0.975468	1.27402	0.289865	-0.877263	-0.522476	-1.13962		7.9566e-15	7.99171	7.76912	0.222299	0.0177612	0.0373336
65018		PINK1		ENSG00000158828						4	3	2	1	0.721664	1.05193	0.766835	-0.264977	-1.38829	-0.887164		3.55271e-15	4.9048	4.40939	0.499816	0.000970227	0.00343955	1
6810		STX4		ENSG00000103496							3			0.680471	1.25295	0.280434	0.0413011	-0.712925	-1.54223		8.88178e-16	5.67081	5.12221	0.546756	0.00254551	0.00752007	1
6385		SDC4		ENSG00000124145					5					0.661982	0.613804	1.15169	-0.294963	-0.567339	-1.56517		3.70074e-15	8.68052	8.42344	0.256773	0.0101962	0.0233436	1
9570		GOSR2		ENSG00000108433										0.962903	0.85466	0.869646	-0.550529	-1.08076	-1.05591		0	5.63262	4.99074	0.642667	2.54679e-05	0.000196777	1
92714		ARRDC1		ENSG00000197070										0.602776	1.05256	0.77218	-0.423693	-0.391444	-1.61238		-5.92119e-16	4.25792	3.61806	0.629971	0.00115776	0.00398326	1
84364		ARFGAP2		ENSG00000149182										0.517862	0.670566	1.28794	-0.449955	-0.584412	-1.442		1.88738e-15	4.68049	4.05171	0.622877	0.000562521	0.00222547	1
11070		TMEM115		ENSG00000126062										0.523502	0.965672	0.551368	0.485301	-1.44175	-1.08409		-4.07082e-16	4.14758	3.67591	0.480359	0.0144544	0.0312978	1
83871		RAB34		ENSG00000109113										0.49074	0.484672	1.39173	-0.139704	-0.905011	-1.32242		-3.10862e-15	5.42836	4.97611	0.451551	0.00247552	0.00735106	1
10483		SEC23B		ENSG00000101310										0.893708	0.76874	0.850104	-0.220239	-1.47157	-0.820742		-1.59132e-15	4.80245	4.35858	0.448552	0.00221533	0.00670748	1
83548		COG3		ENSG00000136152										0.963274	0.681022	0.499476	-0.0589255	-0.273635	-1.81121		-1.40628e-15	3.99239	3.53641	0.445334	0.0154018	0.033059	1
51028		VPS36		ENSG00000136100										1.0535	0.747953	0.853988	-0.508039	-0.936506	-1.21089		2.40548e-15	5.5402	5.09537	0.444319	0.000606824	0.00236089	1
63932		STEEP1		ENSG00000018610										0.00492335	1.47137	0.633071	-0.739528	0.00397202	-1.37381		1.88738e-15	4.24596	3.80631	0.430293	0.015947	0.0340691	1
65082		VPS33A		ENSG00000139719										0.343113	1.28867	0.770739	-0.736757	-0.242397	-1.42337		-1.70234e-15	5.98164	5.55179	0.426992	0.00211386	0.00646363	1
58485		TRAPPC1		ENSG00000170043										0.563723	1.40943	0.605635	-0.588941	-0.96061	-1.02923		-1.81336e-15	6.13487	5.72058	0.41472	0.000942099	0.00336623	1
26958		COPG2		ENSG00000158623										0.826455	1.09575	0.65424	-1.02376	-0.310097	-1.24259		1.25825e-15	5.28606	4.88681	0.395971	0.00228661	0.0068854	1
11018		TMED1		ENSG00000099203										0.453819	0.974508	0.902922	-0.296718	-0.357184	-1.67735		-1.11022e-15	4.72098	4.32444	0.391135	0.00820929	0.0195221	1
51014		TMED7		ENSG00000134970										0.763657	0.990004	0.79283	-1.08259	-0.200613	-1.26328		2.66454e-15	6.9259	6.54337	0.380817	0.00131839	0.00441418	1
3257		HPS1		ENSG00000107521										0.712325	0.514121	1.19477	-0.0732281	-1.03448	-1.3135		0	4.52225	4.14766	0.374571	0.00898266	0.0210527	1
84342		COG8		ENSG00000213380										0.725638	1.15306	0.329763	0.22397	-1.33157	-1.10087		-3.58972e-15	5.5851	5.22126	0.366149	0.00921165	0.0215058	1
10540		DCTN2		ENSG00000175203										0.629843	0.704456	1.21977	-0.372069	-0.867191	-1.31481		1.4803e-15	7.18324	6.84526	0.337688	0.00230633	0.00693209	1
10749		KIF1C		ENSG00000129250										0.554992	0.883597	1.0287	-0.122925	-1.38419	-0.960177		-2.18344e-15	6.1503	5.81588	0.335933	0.00471963	0.0123311	1
23557		SNAPIN		ENSG00000143553										0.830859	0.994752	0.736974	-0.228162	-1.15748	-1.17694		7.77156e-16	5.7792	5.44741	0.332409	0.00452058	0.0119267	1
399979		SNX19		ENSG00000120451										0.744421	0.307442	1.12805	-0.0569479	-1.70261	-0.420354		-6.66134e-16	5.18743	4.8655	0.326949	0.0171829	0.0362808	1
51271		UBAP1		ENSG00000165006										0.903431	0.827368	0.51539	-1.16523	0.263153	-1.34411		-1.29526e-15	4.60393	4.2693	0.326091	0.022615	0.0456994	1
11336		EXOC3		ENSG00000180104										0.410882	0.0828019	1.51537	0.00118335	-0.50142	-1.50882		-1.25825e-15	5.50988	5.18392	0.323332	0.0235558	0.0472684	1
10987		COPS5		ENSG00000121022										1.14332	0.573157	0.520748	-0.305831	-0.212545	-1.71885		-6.29126e-16	5.32575	4.99827	0.323136	0.0150464	0.0324186	1
90196		SYS1		ENSG00000204070										1.06451	0.384636	1.0738	-0.631684	-0.51069	-1.38058		0	6.72739	6.40935	0.316747	0.0042808	0.0114323	1
55330		BLOC1S4		ENSG00000186222										0.20965	1.1337	0.883374	-0.954788	0.128849	-1.40079		-1.33227e-15	4.96916	4.65277	0.311028	0.0213938	0.0436498	1
9296		ATP6V1F		ENSG00000128524										0.583577	0.38225	1.31506	-0.188657	-0.517135	-1.57509		7.03141e-16	7.0868	6.78086	0.304862	0.00926186	0.021603	1
10134		BCAP31		ENSG00000185825								2		0.0772422	1.30492	1.06881	-0.94265	-1.00191	-0.506413		-2.70154e-15	7.22678	6.9583	0.269023	0.00993172	0.0228379		2			5
474384		F8A3		ENSG00000277150										0.431803	1.01845	1.13906	-0.497606	-1.19352	-0.898186		7.9566e-16	4.48833	3.99541	0.49642	0.00124874	0.00423586		2			5
51614		ERGIC3		ENSG00000125991										0.693755	0.736422	1.19938	-0.947327	-0.505324	-1.1769		-2.51651e-15	8.10541	7.68447	0.420241	0.000298817	0.00132769		2			5
10239		AP3S2		ENSG00000157823										0.325475	1.12245	1.05782	-0.307154	-1.14362	-1.05497		0	6.16516	5.81434	0.351666	0.00324674	0.00912518		2			5
5590		PRKCZ		ENSG00000067606										1.09599	0.252845	1.2092	-1.0511	-0.880901	-0.626037		0	4.96352	4.63215	0.331434	0.008026	0.019151		2			5
8934		RAB29		ENSG00000117280										0.0765056	1.33788	0.745208	0.053868	-1.42001	-0.793456		-7.58652e-16	5.95104	5.65909	0.294326	0.0188449	0.0392595		2			5
55088		CCDC186		ENSG00000165813										0.724075	0.475733	1.32604	-0.655579	-1.33028	-0.539984		1.03621e-15	6.44152	6.1871	0.255483	0.013942	0.0303752		2			5
10948		STARD3		ENSG00000131748								2		-0.0582299	1.17207	1.22166	-0.395516	-0.755296	-1.18469		2.22045e-15	10.6907	10.4776	0.212986	0.0217219	0.044184		2
57465		TBC1D24		ENSG00000162065							3			0.506523	1.01794	1.06565	-0.400251	-1.0122	-1.17766		3.62673e-15	8.52318	8.24202	0.281195	0.00437077	0.0116138		2
527		ATP6V0C		ENSG00000185883						4				0.557056	0.916424	1.15294	-0.493786	-1.02949	-1.10314		1.62833e-15	8.42471	8.09428	0.330492	0.00145426	0.00476818		2
9554		SEC22B		ENSG00000265808				6						1.25386	0.329083	0.998559	-0.651562	-1.09831	-0.831633		-2.33147e-15	5.52103	5.18584	0.335747	0.00474014	0.012377		2
112476		PRRT2		ENSG00000167371										0.0213662	1.27969	1.11851	-1.13188	-0.625956	-0.661728		1.0177e-15	5.92806	5.45837	0.469644	0.00124328	0.00422075		2
10282		BET1		ENSG00000105829										-0.260869	0.933598	1.36201	-1.33749	-0.0542414	-0.643009		8.51171e-16	4.67049	4.20375	0.461148	0.0129171	0.0284806		2
5532		PPP3CB		ENSG00000107758										0.471135	1.27238	0.858018	-0.595252	-1.17047	-0.835812		0	5.44607	4.99416	0.453976	0.000755133	0.0028117		2
8773		SNAP23		ENSG00000092531										0.134212	1.49501	0.790114	-1.10376	-0.518178	-0.797397		-1.11022e-15	5.04818	4.61634	0.430891	0.00309054	0.00876205		2
93664		CADPS2		ENSG00000081803										-0.0382107	1.03767	1.2777	-1.35936	-0.55947	-0.358324		1.07322e-15	5.00832	4.59495	0.413668	0.00620037	0.0154594		2
5908		RAP1B		ENSG00000127314										0.814496	0.836573	1.07517	-0.954571	-0.877528	-0.894141		1.31376e-15	7.00492	6.59519	0.409668	0.00028138	0.00126912		2
9527		GOSR1		ENSG00000108587										0.801546	0.881294	0.992224	-0.609344	-1.24668	-0.819045		-4.05231e-15	6.09941	5.71226	0.388355	0.000948229	0.0033786		2
10755		GIPC1		ENSG00000123159										0.814011	0.553203	1.25359	-0.914172	-0.563597	-1.14303		-1.4803e-15	6.87857	6.52846	0.349192	0.00162652	0.00522601		2
10981		RAB32		ENSG00000118508										-0.177401	1.60329	0.676294	-0.145508	-1.02903	-0.927653		-3.64523e-15	5.16562	4.82642	0.341409	0.0177447	0.0373113		2
286451		YIPF6		ENSG00000181704										0.175816	1.22235	1.14647	-0.886265	-0.827446	-0.830921		-7.457e-15	6.68831	6.3486	0.33989	0.00271901	0.00792349		2
440400		RNASEK		ENSG00000219200										0.296726	0.793239	1.31187	-0.439877	-0.510025	-1.45193		5.73615e-15	7.05279	6.72189	0.329935	0.00462491	0.0121287		2
535		ATP6V0A1		ENSG00000033627										0.483718	0.76236	0.94822	-0.171176	-1.78934	-0.233779		6.98515e-16	5.86156	5.54296	0.322886	0.0132861	0.0291875		2
55773		TBC1D23		ENSG00000036054										0.144149	1.49559	0.691883	-0.236263	-1.12715	-0.968209		-4.29286e-15	4.94721	4.62834	0.320971	0.0148626	0.0320937		2
80331		DNAJC5		ENSG00000101152										1.13425	0.54964	0.988981	-0.705067	-0.989015	-0.978787		0	7.24142	6.92661	0.314806	0.00231171	0.00694282		2
25978		CHMP2B		ENSG00000083937										0.769499	0.819663	1.08023	-0.675191	-0.747275	-1.24693		2.70154e-15	7.74267	7.45081	0.291521	0.00331889	0.00929908		2
157769		FAM91A1		ENSG00000176853										0.666036	0.81272	1.15987	-0.489309	-1.04854	-1.10078		2.73855e-15	6.39264	6.11154	0.281266	0.00703599	0.0171707		2
5007		OSBP		ENSG00000110048										0.861423	0.426468	1.29071	-0.92824	-0.519664	-1.13069		5.77316e-15	6.43611	6.17047	0.264662	0.0107688	0.0244359		2
57132		CHMP1B		ENSG00000255112										1.11717	0.0622733	1.28104	-0.824553	-0.607039	-1.02889		9.99201e-16	6.56882	6.31652	0.251529	0.0159777	0.0341175		2
3134		HLA-F		ENSG00000204642										1.32341	0.518305	0.739675	-0.724135	-0.625517	-1.23174		1.77636e-15	4.55007	3.90423	0.640132	0.000263299	0.00120518			3
6890		TAP1		ENSG00000168394										1.19508	1.00093	0.295802	-0.555717	-0.581139	-1.35495		7.03141e-16	5.23309	4.61094	0.618331	0.000321737	0.00140829			3
3106		HLA-B		ENSG00000234745										0.942575	1.33162	0.259394	-0.889604	-0.568687	-1.0753		-3.33067e-15	8.18925	7.58942	0.599214	7.91781e-05	0.000464786			3
5873		RAB27A		ENSG00000069974										0.78135	0.974268	0.515342	-1.46221	0.191285	-1.00004		-4.44089e-16	5.26001	4.69478	0.556813	0.00237645	0.00710856			3
6892		TAPBP		ENSG00000231925										0.902814	1.09135	0.690904	-1.04838	-0.620789	-1.0159		2.18344e-15	8.44841	7.95693	0.491152	5.13672e-05	0.000334843			3
811		CALR		ENSG00000179218										1.12834	0.727846	0.798364	-0.9534	-0.531372	-1.16978		1.29526e-15	8.93822	8.55823	0.379613	0.000449158	0.00185104			3
54915		YTHDF1		ENSG00000149658										0.694987	1.53163	0.264587	-0.954476	-0.700132	-0.836594		-4.64443e-15	6.73776	6.41786	0.319861	0.00442228	0.0117211			3
3115		HLA-DPB1		ENSG00000223865					5					0.939713	0.956819	0.823626	-0.963536	-1.03927	-0.71735		0	4.81762	-1.32255	6.17772	5.08388e-11	1.07236e-08				4
3117		HLA-DQA1		ENSG00000196735					5					0.954435	0.825196	0.855113	-0.505533	-1.34259	-0.786617		0	4.52166	-0.455587	5.05603	1.04845e-07	3.14437e-06				4
3113		HLA-DPA1		ENSG00000231389					5					0.908139	0.950491	0.866641	-0.759938	-1.06016	-0.905173		0	5.98576	1.84728	4.15215	5.89026e-12	2.761e-09				4
972		CD74		ENSG00000019582					5					0.93565	0.921523	0.878212	-0.973279	-0.927508	-0.834598		0	8.66494	5.52559	3.13998	1.00517e-13	1.47232e-10				4
3126		HLA-DRB4		ENSG00000231021					5					0.763731	0.70778	1.15823	-0.475413	-1.19479	-0.95954		0	3.45258	0.821641	2.65471	7.73528e-07	1.39535e-05				4
3123		HLA-DRB1		ENSG00000196126					5					0.854204	1.00069	0.863449	-0.907704	-1.07892	-0.731714		-3.14563e-16	7.80671	5.42183	2.38848	6.15565e-11	1.2366e-08				4
3125		HLA-DRB3		ENSG00000230463					5					0.874988	0.985592	0.873344	-0.96049	-0.937695	-0.83574		-2.40548e-16	8.09058	5.94388	2.14737	6.96183e-12	3.03824e-09				4
5562		PRKAA1		ENSG00000132356				6		4	3	2		0.48208	1.25241	0.913149	-0.985949	-0.751667	-0.910019		-2.31296e-15	6.24246	5.78195	0.460259	0.000295836	0.00131695					5
59286		UBL5		ENSG00000198258								2		0.917168	0.915672	0.897395	-0.782292	-0.920085	-1.02786		1.70234e-15	7.78203	7.32653	0.455428	7.82551e-05	0.000460649					5
4976		OPA1		ENSG00000198836								2		0.263619	1.36318	0.931819	-0.748079	-0.853703	-0.956835		-2.33147e-15	6.23511	5.80123	0.4341	0.000750159	0.00279565					5
58480		RHOU		ENSG00000116574								2		0.979727	-0.0840826	1.40851	-0.399122	-1.14651	-0.758525		-2.33147e-15	5.32892	5.0338	0.296108	0.0174608	0.036806					5
11235		PDCD10		ENSG00000114209							3			0.00680726	1.08118	1.25813	-1.12401	-0.266137	-0.955972		5.92119e-16	7.12524	6.75704	0.367203	0.00351649	0.00976238					5
7295		TXN		ENSG00000136810							3			0.487083	1.04789	1.1249	-0.920063	-0.729744	-1.01007		-3.9598e-15	8.10794	7.84104	0.26677	0.00536143	0.0136831					5
5770		PTPN1		ENSG00000196396			7							0.57781	0.276709	1.4884	-0.234771	-0.833887	-1.27426		5.07002e-15	7.46497	7.23728	0.227474	0.0235381	0.0472404					5
26160		IFT172		ENSG00000138002										0.03137	1.23919	1.16977	-0.630761	-0.731704	-1.07787		6.29126e-16	4.52643	4.00097	0.524553	0.00173533	0.00551349					5
55741		EDEM2		ENSG00000088298										-0.00465666	1.25533	1.14624	-0.982383	-0.438224	-0.976299		-1.77636e-15	5.03744	4.52156	0.51335	0.0015864	0.00512179					5
5936		RBM4		ENSG00000173933										0.648658	1.03737	1.02158	-0.949818	-0.80006	-0.957726		3.62673e-15	6.36163	5.9201	0.441236	0.00025281	0.0011673					5
2010		EMD		ENSG00000102119										0.00624343	1.0958	1.31906	-1.05309	-0.598753	-0.769266		-2.42399e-15	6.8818	6.48936	0.392191	0.00199723	0.00617114					5
4947		OAZ2		ENSG00000180304										0.43112	0.758589	1.35085	-0.435238	-0.988338	-1.11698		-7.03141e-16	7.46663	7.09373	0.372983	0.00126297	0.00427155					5
8409		UXT		ENSG00000126756										0.692807	0.210568	1.36659	-0.976696	-0.00713488	-1.28613		-1.59132e-15	6.60794	6.31929	0.286359	0.0137821	0.0300995					5
5905		RANGAP1		ENSG00000100401										0.154023	1.21744	1.14285	-0.904646	-0.997346	-0.612318		-5.58812e-15	6.97679	6.70686	0.270437	0.00902668	0.0211402					5
9131		AIFM1		ENSG00000156709							3	2		1.10942	0.597376	0.942575	-1.09273	-1.02147	-0.53517		-4.07082e-16	6.02151	5.44071	0.581918	6.027e-05	0.000380409						6	7
25		ABL1		ENSG00000097007							3	2		0.986764	0.363612	1.07374	-0.606552	-1.50941	-0.308152		9.89949e-16	4.70678	4.18361	0.53135	0.00154205	0.00499646						6	7
55829		SELENOS		ENSG00000131871			7				3			0.894625	0.994572	0.831231	-0.849144	-1.08996	-0.781321		0	7.95978	7.29142	0.668992	2.19003e-06	3.17191e-05						6	7
58515		SELENOK		ENSG00000113811							3			0.959436	0.955561	0.771917	-1.16767	-0.596802	-0.92244		0	6.57219	5.91049	0.660257	9.6615e-06	9.49348e-05						6	7
9709		HERPUD1		ENSG00000051108			7							0.916117	0.925339	0.885345	-0.848145	-1.07463	-0.804023		-6.10623e-16	7.50379	6.10848	1.39681	1.52513e-09	1.2868e-07						6	7
10595		ERN2		ENSG00000134398			7							0.854639	0.946569	0.415324	-0.283267	-1.75787	-0.175398		-8.32667e-17	2.33901	1.01568	1.38367	0.00221483	0.00670748						6	7
7494		XBP1		ENSG00000100219			7							0.865468	1.05118	0.811488	-0.969253	-0.855204	-0.903682		9.4369e-16	8.84331	7.68395	1.1593	4.72982e-09	3.03861e-07						6	7
10488		CREB3		ENSG00000107175			7							0.480035	1.07645	0.992249	-1.14241	-1.11078	-0.295543		7.03141e-16	5.75688	5.05925	0.70165	6.73412e-05	0.000414968						6	7
8440		NCK2		ENSG00000071051			7							1.01866	0.918212	0.737368	-1.03807	-1.10039	-0.53579		8.14164e-16	7.43156	6.79628	0.636231	9.92842e-06	9.71803e-05						6	7
9451		EIF2AK3		ENSG00000172071			7							1.34622	1.0458	0.0299433	-0.72599	-1.10086	-0.595108		-1.40628e-15	4.72082	4.20504	0.51952	0.00162846	0.00523						6	7
7466		WFS1		ENSG00000109501			7							-0.0548199	1.30248	0.851165	-0.318591	-1.55718	-0.223062		-1.17961e-15	3.69835	3.25515	0.458335	0.0178915	0.0375888						6	7
3651		PDX1		ENSG00000139515										0.703832	0.925118	0.907258	-1.5181	-0.471918	-0.546189		0	2.89372	1.74818	1.13561	0.000260725	0.00119773						6	7
138065		RNF183		ENSG00000165188										1.30084	-0.118845	0.960352	-1.45819	-0.267678	-0.416477		-2.77556e-16	2.24478	1.16374	1.06111	0.00685048	0.0168251						6	7
837		CASP4		ENSG00000196954										0.862261	0.716167	1.09644	-0.953064	-1.13549	-0.58631		1.62833e-15	6.93887	6.45027	0.489536	0.000100834	0.000560948						6	7
3091		HIF1A		ENSG00000100644						4	3	2	1	0.960615	0.919312	0.85446	-0.991746	-0.868009	-0.874632		1.42479e-15	8.61595	7.2224	1.39343	4.36811e-10	5.46083e-08						6
54205		CYCS		ENSG00000172115						4	3	2	1	1.01255	0.850493	0.869581	-0.96159	-0.851736	-0.919301		1.44329e-15	8.67051	7.76988	0.900472	5.48223e-08	1.95445e-06						6
51079		NDUFA13		ENSG00000186010						4	3	2	1	0.857788	0.994791	0.872395	-0.80987	-0.848431	-1.06667		1.5173e-15	6.71138	5.9656	0.745244	1.36285e-06	2.17232e-05						6
6648		SOD2		ENSG00000112096							3	2	1	0.881709	1.07548	0.756265	-0.950711	-1.01648	-0.746259		7.21645e-16	7.18913	6.47112	0.718749	1.83198e-06	2.76018e-05						6
10105		PPIF		ENSG00000108179							3	2	1	0.92379	1.11775	0.642104	-0.876617	-1.10824	-0.698781		-3.70074e-16	6.46295	5.79732	0.667215	9.81974e-06	9.61909e-05						6
84883		AIFM2		ENSG00000042286							3	2	1	1.01261	1.19428	-0.227518	-0.329469	-1.54151	-0.108395		9.64506e-16	4.19403	3.75632	0.451759	0.0183883	0.0384666						6
27166		PRELID1		ENSG00000169230								2	1	1.22677	0.772117	0.688996	-0.997312	-0.861082	-0.829492		1.64683e-15	7.92428	7.27764	0.646532	5.71416e-06	6.38866e-05						6
10514		MYBBP1A		ENSG00000132382									1	1.64092	0.418925	0.0290398	-0.619301	-1.31257	-0.157017		-2.31296e-16	3.41882	2.69286	0.743661	0.00618727	0.0154358						6
2729		GCLC		ENSG00000001084							3	2		0.532739	1.36503	0.690114	-0.693108	-1.17227	-0.722504		1.09172e-15	4.74063	3.8937	0.854199	3.49837e-05	0.00024818						6
3301		DNAJA1		ENSG00000086061			7					2		1.03709	1.19505	0.193069	-0.410292	-1.36852	-0.646401		2.9976e-15	7.66391	7.25875	0.406407	0.00137876	0.00457276						6
8743		TNFSF10		ENSG00000121858								2		0.971074	1.03925	0.710102	-0.844498	-0.940916	-0.935007		1.88738e-15	9.76273	8.33016	1.43269	1.015e-09	9.88138e-08						6
89941		RHOT2		ENSG00000140983								2		1.09817	0.609196	0.984926	-1.05374	-0.821809	-0.81675		-1.25825e-15	5.3687	4.52084	0.846827	3.21612e-06	4.1425e-05						6
2931		GSK3A		ENSG00000105723								2		0.813346	1.1845	0.70499	-0.868653	-0.887614	-0.94657		1.66533e-16	4.50397	3.75709	0.747071	2.96127e-05	0.000219683						6
55486		PARL		ENSG00000175193								2		1.28205	0.864123	0.472326	-1.08862	-0.640078	-0.889803		1.05471e-15	6.5152	5.78191	0.731845	1.39834e-05	0.000124893						6
7314		UBB		ENSG00000170315								2		1.02819	0.976445	0.706874	-1.0383	-0.759754	-0.913457		3.70074e-16	8.69421	7.97138	0.722621	1.01031e-06	1.72325e-05						6
8382		NME5		ENSG00000112981							3			1.44413	0.616635	0.441712	-0.980142	-0.429744	-1.0926		0	2.34233	1.09657	1.22337	0.000605459	0.00235676						6
51527		GSKIP		ENSG00000100744							3			1.0275	1.0777	0.577265	-0.709733	-0.988749	-0.983983		-4.62593e-16	5.77137	4.7682	1.00405	6.96095e-07	1.30374e-05						6
1728		NQO1		ENSG00000181019							3			0.767979	1.03273	0.911948	-0.816305	-0.793942	-1.10242		4.36688e-15	8.98886	8.13409	0.854493	1.90704e-07	4.93698e-06						6
5580		PRKCD		ENSG00000163932							3			1.2643	0.833663	0.568798	-0.972321	-0.815291	-0.879151		-1.85037e-15	5.3104	4.58518	0.724326	1.79385e-05	0.000151151						6
4929		NR4A2		ENSG00000153234							3			0.401416	0.944227	0.870109	-1.75632	-0.231406	-0.228023		6.4763e-17	2.30163	1.61861	0.675138	0.0179007	0.0375955						6
3717		JAK2		ENSG00000096968							3			1.05742	0.144961	1.10898	-1.51957	-0.330941	-0.460857		1.86888e-15	3.3034	2.64598	0.648735	0.00488674	0.0126995						6
602		BCL3		ENSG00000069399										0.684757	0.923495	1.10452	-0.960943	-0.860884	-0.890941		5.55112e-16	6.95895	5.48169	1.477	3.94101e-09	2.66724e-07						6
658		BMPR1B		ENSG00000138696										1.29343	0.601511	0.687245	-0.636425	-1.28505	-0.660708		6.66134e-16	4.42703	2.9781	1.46358	4.81855e-06	5.65965e-05						6
10519		CIB1		ENSG00000185043										0.837222	0.883262	1.00993	-0.903701	-0.83024	-0.996477		1.42479e-15	8.23836	6.92475	1.31303	1.40516e-09	1.2016e-07						6
10197		PSME3		ENSG00000131467										1.06953	0.645992	0.980232	-1.08512	-0.764216	-0.846422		9.06682e-16	7.01507	5.87346	1.14042	7.07677e-08	2.37569e-06						6
64782		AEN		ENSG00000181026										0.492548	1.29061	0.794794	-1.07827	-1.0438	-0.455888		-1.23975e-15	4.39581	3.27209	1.13392	1.38904e-05	0.000124289						6
2625		GATA3		ENSG00000107485										0.432597	1.33999	0.84337	-0.81929	-0.796396	-1.00027		0	2.85636	1.72387	1.13102	0.000126449	0.000673158						6
9641		IKBKE		ENSG00000263528										1.10222	0.84779	0.709768	-1.1696	-0.950428	-0.539752		-2.59052e-16	3.65245	2.56545	1.09187	1.63562e-05	0.00014132						6
9479		MAPK8IP1		ENSG00000121653										0.81615	1.34528	0.424808	-1.07028	-0.601324	-0.914634		1.4803e-16	1.79984	0.729763	1.0631	0.00189903	0.00592975						6
29965		CDIP1		ENSG00000089486										0.607729	0.711795	1.18305	-1.47372	-0.622328	-0.406534		6.84638e-16	3.38679	2.34416	1.04062	0.000207761	0.00100245						6
840		CASP7		ENSG00000165806										0.882737	0.750234	1.05996	-0.912454	-1.1319	-0.648577		-1.4803e-16	4.647	3.6228	1.03039	2.05099e-06	3.03594e-05						6
3665		IRF7		ENSG00000185507										1.34866	0.523629	0.718106	-0.567671	-0.903456	-1.11927		8.88178e-16	4.30931	3.29648	1.01007	2.36474e-05	0.000186584						6
7429		VIL1		ENSG00000127831										1.23865	1.0777	0.132314	-0.899348	-0.401979	-1.14734		-8.51171e-16	3.60717	2.62266	0.970228	0.000346362	0.00149661						6
1611		DAP		ENSG00000112977										1.0187	1.09716	0.573945	-0.893958	-0.991145	-0.804703		1.18424e-15	8.23123	7.32188	0.909858	2.98081e-07	6.88415e-06						6
9500		MAGED1		ENSG00000179222										0.739456	1.37801	0.447342	-1.16198	-0.601332	-0.801491		7.77156e-16	6.19346	5.29506	0.897241	1.35141e-05	0.000121906						6
114769		CARD16		ENSG00000204397										1.26754	0.968592	0.288264	-0.738662	-1.23347	-0.552264		0	2.57699	1.70481	0.886745	0.00144094	0.00473307						6
9314		KLF4		ENSG00000136826										1.10877	1.10399	0.349523	-0.531873	-1.22199	-0.808411		0	2.91755	2.10424	0.823929	0.000937795	0.00335608						6
51616		TAF9B		ENSG00000187325										1.54524	0.271885	0.648006	-1.02233	-0.848694	-0.594108		-2.59052e-16	3.49605	2.72246	0.773574	0.000825641	0.00303142						6
2260		FGFR1		ENSG00000077782										1.3974	0.735421	0.425742	-0.668798	-1.1597	-0.730057		-7.21645e-16	3.76393	3.00841	0.761383	0.000335123	0.0014545						6
8742		TNFSF12		ENSG00000239697										1.37736	0.671161	0.491225	-0.441031	-1.13392	-0.964797		6.66134e-16	3.35175	2.60353	0.75233	0.000785147	0.00290635						6
5423		POLB		ENSG00000070501										0.477144	1.0347	0.929279	-1.54632	-0.600238	-0.294567		3.33067e-16	5.04533	4.30858	0.737261	0.000262061	0.00120299						6
53832		IL20RA		ENSG00000016402										1.00216	0.888557	0.831076	-0.909032	-0.754631	-1.05813		-9.62193e-16	4.23541	3.50073	0.731374	4.919e-05	0.000323907						6
3265		HRAS		ENSG00000174775										1.33192	0.708041	0.497777	-1.13742	-1.01852	-0.381807		-1.66533e-16	3.6292	2.90716	0.727645	0.000595341	0.00232622						6
51741		WWOX		ENSG00000186153										0.793715	1.26587	0.546513	-1.238	-0.698828	-0.669272		8.88178e-16	3.11298	2.40759	0.704555	0.00126531	0.00427834						6
1984		EIF5A		ENSG00000132507										0.971601	0.835611	0.899115	-1.15556	-0.699293	-0.851472		-7.77156e-16	8.63221	7.93795	0.693972	1.69899e-06	2.59851e-05						6
26173		INTS1		ENSG00000164880										0.0445619	1.27832	0.665814	-1.61475	-0.535735	0.161793		0	3.47915	2.80813	0.677485	0.0112184	0.02534						6
27074		LAMP3		ENSG00000078081										1.38284	0.934751	-0.221479	-1.31533	-0.135395	-0.645382		3.33067e-16	2.4095	1.72549	0.668673	0.0216112	0.0440083						6
4149		MAX		ENSG00000125952										0.883804	1.15662	0.649549	-0.93643	-1.02651	-0.727038		-8.32667e-16	6.26664	5.61839	0.64945	1.27552e-05	0.000116809						6
83596		BCL2L12		ENSG00000126453										0.724728	0.979144	0.896602	-1.41838	-0.56206	-0.620036		3.25665e-15	5.75879	5.12011	0.637474	6.88433e-05	0.0004203						6
91		ACVR1B		ENSG00000135503										0.753208	1.3888	0.356626	-0.654355	-1.27419	-0.570091		1.31376e-15	4.44471	3.87217	0.580022	0.000862595	0.00314158						6
5134		PDCD2		ENSG00000071994										0.64056	1.27148	0.606192	-1.10052	-1.15014	-0.267571		-1.32302e-15	5.01994	4.4555	0.569703	0.00046002	0.0018872						6
3383		ICAM1		ENSG00000090339										1.09904	0.279942	1.06565	-0.810532	-1.35836	-0.275737		-8.32667e-16	5.44559	4.8816	0.568738	0.00057836	0.00227039						6
183		AGT		ENSG00000135744										0.760572	1.15324	0.305144	-0.208487	-1.68861	-0.321857		1.94289e-16	4.28482	3.73673	0.563871	0.00447269	0.011825						6
259230		SGMS1		ENSG00000198964										1.12736	0.583727	0.880396	-0.600223	-1.36333	-0.627921		-4.62593e-16	5.19435	4.64244	0.555816	0.000281057	0.00126843						6
10572		SIVA1		ENSG00000184990										0.627096	0.985318	0.944341	-1.22101	-1.09281	-0.242935		-1.04546e-15	7.00481	6.51244	0.493806	0.000249142	0.00115415						6
7098		TLR3		ENSG00000164342										1.32357	0.853233	0.424958	-0.978992	-0.99091	-0.631857		-1.03621e-15	3.60371	3.12103	0.48491	0.0046036	0.0120878						6
9191		DEDD		ENSG00000158796										0.789484	1.44783	0.221384	-0.877293	-1.11585	-0.465551		-7.49401e-16	4.54067	4.07633	0.469213	0.00267776	0.00782853						6
10625		IVNS1ABP		ENSG00000116679										1.31045	0.749324	0.519542	-0.656513	-1.25441	-0.668395		-1.16573e-15	6.29193	5.83797	0.455505	0.000483468	0.00196303						6
81618		ITM2C		ENSG00000135916										0.82535	0.782205	1.05193	-0.70194	-1.28836	-0.669182		4.08932e-15	5.70089	5.24975	0.453264	0.000454077	0.00186827						6
28996		HIPK2		ENSG00000064393										0.887094	0.184307	1.28777	-1.14131	-1.09707	-0.120792		-2.11405e-15	6.28065	5.84155	0.440926	0.00194272	0.00603661						6
332		BIRC5		ENSG00000089685										0.949248	0.91192	-0.0484757	-1.71359	-0.451835	0.352737		-2.91434e-15	6.33567	5.90961	0.427232	0.0205168	0.0421596						6
1861		TOR1A		ENSG00000136827							3			0.631739	0.935025	0.699313	-1.69613	-0.599864	0.0299199		-1.44156e-15	4.40802	3.8844	0.525654	0.00416443	0.01119							7
11153		FICD		ENSG00000198855			7							0.61262	0.960232	0.876736	-1.08431	-1.32539	-0.0398834		2.35922e-16	4.62045	3.65786	0.979788	0.000112317	0.000613502							7
9695		EDEM1		ENSG00000134109			7							0.914555	0.702468	1.06585	-0.938629	-0.615356	-1.12889		0	5.15074	4.23567	0.909707	3.08621e-06	4.00606e-05							7
51009		DERL2		ENSG00000072849			7							0.620392	1.05619	0.964673	-0.767347	-0.601977	-1.27193		2.96059e-16	5.40096	4.50811	0.888394	6.17451e-06	6.75992e-05							7
27230		SERP1		ENSG00000120742			7							0.818172	0.959448	0.943896	-0.92931	-0.738783	-1.05342		6.66134e-16	9.24347	8.50392	0.739234	5.51232e-07	1.08667e-05							7
10959		TMED2		ENSG00000086598			7							0.889261	0.85725	0.949725	-1.09375	-0.586664	-1.01582		8.14164e-16	8.76439	8.09492	0.668986	2.87453e-06	3.79354e-05							7
27348		TOR1B		ENSG00000136816			7							0.573209	1.14526	0.857789	-1.06034	-1.17669	-0.339233		4.34837e-16	3.44814	2.89569	0.560522	0.00282952	0.00815541							7
257629		ANKS4B		ENSG00000175311										0.820027	0.890403	1.0086	-0.993669	-0.718335	-1.00702		8.14164e-16	5.39545	4.10197	1.28941	4.08894e-08	1.55872e-06							7
9871		SEC24D		ENSG00000150961										0.976181	0.963815	0.787467	-0.932066	-0.991379	-0.804019		0	5.18094	4.09371	1.08932	1.81356e-07	4.78176e-06							7
10162		LPCAT3		ENSG00000111684										0.86204	0.737678	1.11555	-0.956239	-0.937662	-0.821371		2.22045e-16	5.37712	4.31385	1.06387	2.48679e-07	6.08758e-06							7
6048		RNF5		ENSG00000204308										0.961345	0.901945	0.852377	-0.987722	-0.680572	-1.04737		0	7.0716	6.07235	0.997559	8.89107e-08	2.80879e-06							7
374868		ATP9B		ENSG00000166377										0.645906	0.624094	1.2077	-0.849714	-1.40034	-0.227644		6.93889e-16	3.52853	2.58612	0.962831	0.000281802	0.00127011							7
79734		KCTD17		ENSG00000100379										1.102	0.73834	0.824322	-1.06918	-0.528477	-1.06701		-1.11022e-15	4.92832	3.96411	0.95652	4.44887e-06	5.31178e-05							7
192683		SCAMP5		ENSG00000198794										1.11791	1.03506	0.391577	-1.14056	-0.356222	-1.04777		0	4.02657	3.08479	0.929281	0.000107064	0.000588913							7
10952		SEC61B		ENSG00000106803										0.887674	1.0366	0.805688	-0.871646	-0.960297	-0.898015		2.59052e-16	7.53599	6.65804	0.878233	1.30217e-07	3.74551e-06							7
553115		PEF1		ENSG00000162517										0.945482	0.846196	0.929647	-1.05862	-0.938132	-0.724577		1.60982e-15	6.41441	5.57392	0.841076	5.83555e-07	1.13798e-05							7
6734		SRPRA		ENSG00000182934										0.881629	0.856917	0.886321	-1.35897	-0.467403	-0.798493		-2.96059e-16	6.71544	5.88214	0.831015	5.50047e-06	6.22665e-05							7
22820		COPG1		ENSG00000181789										0.971632	0.774856	0.982597	-0.977533	-0.860044	-0.891508		-1.60982e-15	7.5985	6.77474	0.82354	2.53564e-07	6.1952e-06							7
11079		RER1		ENSG00000157916										0.957499	0.939712	0.838518	-0.914433	-0.876899	-0.944397		-1.03621e-15	7.12918	6.31275	0.81623	2.93827e-07	6.8737e-06							7
6811		STX5		ENSG00000162236										0.872013	1.14926	0.687321	-0.879601	-0.908323	-0.920671		-4.25585e-16	5.72725	4.91758	0.809982	2.19536e-06	3.17191e-05							7
51465		UBE2J1		ENSG00000198833										0.86825	0.557131	1.04705	-1.55484	-0.480303	-0.437281		-3.23815e-16	5.26628	4.45807	0.805583	0.000124594	0.000666466							7
51693		TRAPPC2L		ENSG00000167515										0.765818	1.00369	0.958512	-0.891962	-0.973795	-0.862267		3.21965e-15	6.7996	6.03491	0.765215	9.07577e-07	1.5887e-05							7
90637		ZFAND2A		ENSG00000178381										0.588048	1.17215	0.844011	-0.958113	-0.438919	-1.20718		0	3.93436	3.16864	0.75677	0.000206976	0.000999042							7
10113		PREB		ENSG00000138073										1.2682	1.06532	0.0417445	-0.745942	-1.24549	-0.383833		3.33067e-16	5.68412	4.93925	0.750598	0.000312142	0.0013736							7
113419		TEX261		ENSG00000144043										0.947938	0.831423	0.847568	-1.31349	-0.884704	-0.42873		-3.60822e-16	6.0075	5.31613	0.692484	2.35034e-05	0.000185564							7
6396		SEC13		ENSG00000157020										0.918854	1.1826	0.571992	-1.05164	-0.877634	-0.744175		-2.33147e-15	7.48656	6.79959	0.687211	5.32117e-06	6.05618e-05							7
662		BNIP1		ENSG00000113734										0.929539	0.569162	1.12186	-1.20899	-0.924306	-0.487266		1.95214e-15	3.65377	3.00245	0.653692	0.000682453	0.0025914							7
26003		GORASP2		ENSG00000115806										1.05304	1.01825	0.614472	-1.11451	-0.776511	-0.794732		4.44089e-16	6.81495	6.19301	0.621673	1.36139e-05	0.00012237							7
6845		VAMP7		ENSG00000124333										0.899078	0.729807	0.907492	-1.45265	-0.804618	-0.279111		0	4.61926	4.01272	0.608377	0.000437096	0.00181076							7
7376		NR1H2		ENSG00000131408										0.991822	0.853672	0.852068	-0.974106	-1.1142	-0.609258		2.27596e-15	4.36931	3.77054	0.602517	0.000219951	0.00104572							7
51272		BET1L		ENSG00000177951										1.52726	0.723542	0.060534	-0.288074	-1.08407	-0.939199		7.58652e-16	5.25908	4.6951	0.565654	0.00150032	0.00488124							7
8613		PLPP3		ENSG00000162407										0.956067	0.743375	0.917686	-1.29962	-0.917849	-0.39966		1.2305e-15	4.32217	3.79691	0.527413	0.000941273	0.00336483							7
11014		KDELR2		ENSG00000136240										0.666464	1.05914	0.971344	-1.09312	-0.870876	-0.73295		-2.05391e-15	8.88189	8.37339	0.508567	3.04771e-05	0.000223604							7
27095		TRAPPC3		ENSG00000054116										1.30816	0.997336	0.0974104	-0.3183	-1.11451	-0.970099		-9.62193e-16	6.57619	6.1045	0.472607	0.00104284	0.00365397							7
10328		EMC8		ENSG00000131148										0.340049	1.4422	0.613251	-0.50807	-1.38474	-0.502687		2.01691e-15	5.25383	4.7867	0.472387	0.0019579	0.00606738							7
51399		TRAPPC4		ENSG00000196655										0.940228	0.9491	0.816081	-0.800927	-1.16925	-0.735233		0	6.46797	6.00067	0.468419	0.000147599	0.000759971							7
51608		GET4		ENSG00000239857										0.609799	1.12625	0.896875	-1.16482	-0.979863	-0.488236		0	6.33295	5.86797	0.466064	0.00028256	0.00127217							7
10869		USP19		ENSG00000172046										1.68715	0.26026	0.377699	-0.992222	-0.85397	-0.478918		1.54506e-15	4.13265	3.67805	0.455435	0.00708456	0.0172661							7
64598		MOSPD3		ENSG00000106330										0.848143	0.952025	0.425028	-0.752497	-1.61469	0.141995		2.10942e-15	4.80056	4.38692	0.423404	0.00763148	0.0183969							7
6622		SNCA		ENSG00000145335				6		4	3	2	1	0.844367	0.932951	0.930011	-0.634207	-1.0194	-1.05372		0	5.29903	4.36926	0.930546	1.15041e-06	1.90832e-05
1537		CYC1		ENSG00000179091						4	3	2	1	0.89728	0.824368	0.998926	-0.738657	-0.928328	-1.05359		0	8.36483	7.27586	1.08877	1.64169e-08	7.44703e-07
4726		NDUFS6		ENSG00000145494						4	3	2	1	0.878336	0.965597	0.889124	-0.810005	-0.946819	-0.976233		1.0177e-15	8.29263	7.27741	1.01529	1.69696e-08	7.64295e-07
1351		COX8A		ENSG00000176340						4	3	2	1	0.894708	0.86004	0.966325	-0.903732	-0.738456	-1.07889		-1.40628e-15	8.86479	7.92423	0.940096	5.64833e-08	2.00239e-06
65990		ANTKMT		ENSG00000103254						4	3	2	1	0.656881	0.7555	1.20605	-1.16964	-0.473776	-0.975019		-2.03541e-16	4.3233	3.45683	0.858132	4.54961e-05	0.000304333
10975		UQCR11		ENSG00000127540						4	3	2	1	0.742752	0.907746	1.06797	-0.880511	-0.820425	-1.01753		1.92439e-15	8.72	7.88189	0.837888	1.97879e-07	5.09016e-06
4696		NDUFA3		ENSG00000170906						4	3	2	1	1.01373	0.677321	0.967875	-1.02655	-0.507436	-1.12495		-6.29126e-16	7.19732	6.38047	0.814632	2.37591e-06	3.34356e-05
4716		NDUFB10		ENSG00000140990						4	3	2	1	0.81291	0.89115	0.944778	-0.442932	-0.995192	-1.21071		7.40149e-16	7.40868	6.6173	0.791309	3.23781e-06	4.15374e-05
374291		NDUFS7		ENSG00000115286						4	3	2	1	1.0094	0.798249	0.878978	-0.636711	-0.84489	-1.20502		-9.99201e-16	6.4816	5.71746	0.763042	3.05801e-06	3.97353e-05
513		ATP5F1D		ENSG00000099624						4	3	2	1	1.06412	0.490491	0.935899	-0.365171	-0.638823	-1.48651		-1.18424e-15	4.43995	3.67438	0.757351	0.000262939	0.00120484
4729		NDUFV2		ENSG00000178127						4	3	2	1	0.809257	1.1498	0.754261	-0.913516	-0.900669	-0.899132		-3.33067e-16	8.05255	7.29942	0.75324	7.98735e-07	1.43709e-05
1329		COX5B		ENSG00000135940						4	3	2	1	0.888199	0.891169	0.898832	-0.554827	-0.90867	-1.2147		-1.14723e-15	8.32037	7.58904	0.731055	2.24468e-06	3.21072e-05
891		CCNB1		ENSG00000134057						4	3	2	1	0.923962	0.507026	1.20847	-0.97804	-0.616112	-1.04531		-1.14723e-15	6.26725	5.53705	0.727916	1.20408e-05	0.00011205
4697		NDUFA4		ENSG00000189043						4	3	2	1	0.875291	1.07596	0.768836	-0.795338	-0.972239	-0.952506		0	9.72381	9.01015	0.713782	7.27384e-07	1.34925e-05
1716		DGUOK		ENSG00000114956						4	3	2	1	0.637717	0.932873	1.12619	-1.032	-0.877113	-0.787669		-1.5173e-15	7.20851	6.49768	0.710977	2.86131e-06	3.78887e-05
6392		SDHD		ENSG00000204370						4	3	2	1	0.838196	0.902511	0.960182	-0.782013	-0.726667	-1.19221		0	5.92667	5.21532	0.709465	6.76747e-06	7.24611e-05
30968		STOML2		ENSG00000165283						4	3	2	1	0.750736	0.800611	1.07508	-0.809523	-0.499961	-1.31694		1.07322e-15	7.01527	6.32747	0.685571	1.50665e-05	0.000132665
7384		UQCRC1		ENSG00000010256						4	3	2	1	0.821307	1.0751	0.813918	-0.721961	-1.0617	-0.926671		4.25585e-16	6.40729	5.72318	0.685022	5.19154e-06	5.94282e-05
4718		NDUFC2		ENSG00000151366						4	3	2	1	0.8374	0.901899	0.983235	-1.0859	-0.810405	-0.826232		6.08772e-15	8.21507	7.55296	0.661992	2.08827e-06	3.06959e-05
4713		NDUFB7		ENSG00000099795						4	3	2	1	7.73699e-05	1.07723	1.33455	-0.541849	-0.844239	-1.02577		7.03141e-16	5.74373	5.08231	0.661656	0.000338139	0.00146508
637		BID		ENSG00000015475						4	3	2	1	0.629359	1.05932	1.01749	-0.911295	-0.948376	-0.846506		8.51171e-16	6.7061	6.05067	0.655898	6.59518e-06	7.08562e-05
57017		COQ9		ENSG00000088682						4	3	2	1	0.947529	1.11005	0.561757	-0.459098	-1.0083	-1.15194		3.70074e-16	5.50043	4.84893	0.651954	5.76431e-05	0.000368078
1347		COX7A2		ENSG00000112695						4	3	2	1	0.655717	0.933083	1.11776	-0.928049	-0.829276	-0.949231		1.64683e-15	8.06605	7.42597	0.639911	4.2004e-06	5.10175e-05
84277		DNAJC30		ENSG00000176410						4	3	2	1	1.19026	0.614601	0.802798	-1.28156	-0.522707	-0.803392		-4.25585e-16	4.43012	3.79275	0.632486	0.000283155	0.00127304
27089		UQCRQ		ENSG00000164405						4	3	2	1	0.974956	1.08955	0.635672	-0.781545	-0.900668	-1.01796		0	9.51721	8.9045	0.612675	4.96947e-06	5.76476e-05
29796		UQCR10		ENSG00000184076						4	3	2	1	0.855806	1.09631	0.685743	-0.765748	-0.577811	-1.2943		3.44169e-15	8.01381	7.41713	0.595692	2.33145e-05	0.000184302
51142		CHCHD2		ENSG00000106153						4	3	2	1	0.755867	1.00671	0.959145	-0.997454	-0.945174	-0.779089		0	11.6751	11.0823	0.593009	2.70361e-06	3.63622e-05
134145		ATPSCKMT		ENSG00000150756						4	3	2	1	0.760039	1.27392	-0.109607	-0.584594	0.209955	-1.54972		4.44089e-16	3.58961	2.98169	0.585169	0.0213811	0.043631
4694		NDUFA1		ENSG00000125356						4	3	2	1	0.434663	1.22917	0.977289	-0.789351	-0.864553	-0.987216		1.85037e-15	7.41485	6.83444	0.580453	3.21287e-05	0.000232621
1340		COX6B1		ENSG00000126267						4	3	2	1	1.04425	0.771134	0.895209	-0.704109	-1.0519	-0.95458		-8.88178e-16	8.65996	8.07986	0.58022	8.07662e-06	8.25002e-05
7386		UQCRFS1		ENSG00000169021						4	3	2	1	0.890507	1.06265	0.70456	-0.614983	-1.26301	-0.779719		-4.996e-16	7.18614	6.61534	0.572035	3.23062e-05	0.000233638
9551		ATP5MF		ENSG00000241468						4	3	2	1	1.10167	1.02659	0.521495	-0.758989	-0.725251	-1.16552		-4.81097e-16	7.31312	6.74097	0.571462	3.37782e-05	0.000241524
23479		ISCU		ENSG00000136003						4	3	2	1	1.27861	0.826648	0.184696	-0.156435	-0.650052	-1.48346		1.18424e-15	5.83866	5.27039	0.565627	0.00139911	0.0046226
4731		NDUFV3		ENSG00000160194						4	3	2	1	1.25903	0.553435	0.812041	-0.619195	-0.836657	-1.16865		-4.81097e-16	6.27525	5.71628	0.558002	8.92938e-05	0.000509974
4712		NDUFB6		ENSG00000165264						4	3	2	1	0.787641	1.22335	0.635033	-0.746988	-1.19304	-0.705999		-9.4369e-16	6.55567	6.00518	0.552206	6.58558e-05	0.000407765
54539		NDUFB11		ENSG00000147123						4	3	2	1	0.946695	0.917746	0.854004	-0.720172	-0.906961	-1.09131		4.44089e-16	7.06631	6.52197	0.544134	2.41497e-05	0.000189084
4710		NDUFB4		ENSG00000065518						4	3	2	1	0.783149	1.02908	0.780326	-0.901061	-0.357761	-1.33374		1.5173e-15	7.69235	7.1813	0.509583	0.000125034	0.000668255
126328		NDUFA11		ENSG00000174886						4	3	2	1	0.474804	0.989011	1.16678	-1.14654	-0.840193	-0.643866		-2.59052e-15	7.20404	6.70332	0.500959	0.000112368	0.000613514
4708		NDUFB2		ENSG00000090266						4	3	2	1	0.554336	1.13553	0.857819	-0.856626	-0.343645	-1.34741		2.9976e-15	6.74551	6.24436	0.498962	0.000288742	0.00129198
1337		COX6A1		ENSG00000111775						4	3	2	1	0.823187	1.14631	0.742168	-0.965745	-0.853903	-0.892021		2.16493e-15	8.30237	7.80804	0.494328	3.75372e-05	0.000262615
7385		UQCRC2		ENSG00000140740						4	3	2	1	1.4253	0.779847	0.345936	-0.822915	-0.676727	-1.05144		0	6.62322	6.19003	0.432297	0.000671245	0.00255651
4706		NDUFAB1		ENSG00000004779						4	3	2	1	0.714373	1.09276	0.881734	-0.894647	-1.12958	-0.664646		6.84638e-16	7.85914	7.45528	0.404418	0.000284963	0.00128026
54949		SDHAF2		ENSG00000167985						4	3	2	1	1.1942	1.17701	0.119111	-0.858189	-1.04622	-0.58591		1.86888e-15	5.82157	5.42643	0.396474	0.00213839	0.00653076
10632		ATP5MG		ENSG00000167283						4	3	2	1	0.806336	1.13044	0.748232	-0.64926	-1.11375	-0.922		0	9.67548	9.29165	0.384048	0.000299955	0.00133107
1327		COX4I1		ENSG00000131143						4	3	2	1	0.601847	1.16151	0.92572	-0.917656	-0.784104	-0.987319		0	9.54713	9.18947	0.357582	0.000519774	0.00208305
506		ATP5F1B		ENSG00000110955						4	3	2	1	1.14041	1.23331	0.163787	-0.882393	-0.867917	-0.7872		1.38778e-15	9.39082	9.04927	0.341609	0.00151913	0.00492976
498		ATP5F1A		ENSG00000152234						4	3	2	1	1.23537	0.969215	0.410931	-0.65225	-1.06217	-0.901094		3.01611e-15	8.42764	8.08657	0.3412	0.00123496	0.00420192
4722		NDUFS3		ENSG00000213619						4	3	2	1	0.400844	1.04069	1.16109	-1.02872	-1.02286	-0.551038		1.53581e-15	6.98244	6.64407	0.338977	0.00200383	0.00618698
4725		NDUFS5		ENSG00000168653						4	3	2	1	0.317113	1.22662	0.995214	-1.2222	-0.806182	-0.510572		2.25745e-15	6.91363	6.57973	0.334237	0.00280537	0.00810291
521		ATP5ME		ENSG00000169020						4	3	2	1	1.19522	0.820149	0.637085	-0.578955	-0.973313	-1.10018		1.59132e-15	6.65315	6.32044	0.332652	0.00217757	0.00662008
4707		NDUFB1		ENSG00000183648						4	3	2	1	0.784282	1.34359	0.321744	-1.37409	-0.468276	-0.607241		-3.58972e-15	7.4377	7.1051	0.332295	0.00345913	0.00962593
4714		NDUFB8		ENSG00000166136						4	3	2	1	0.224549	0.952066	1.31737	-0.514143	-1.19419	-0.785652		-1.46179e-15	6.3624	6.03483	0.328663	0.00439558	0.0116626
1345		COX6C		ENSG00000164919						4	3	2	1	0.0894787	1.26796	1.1344	-0.933341	-0.702356	-0.856141		-7.54952e-15	7.29277	6.96607	0.326648	0.00334521	0.00936244
4705		NDUFA10		ENSG00000130414						4	3	2	1	0.773372	1.05145	0.547639	-0.633979	-0.133258	-1.60523		-7.77156e-16	6.24639	5.92636	0.317468	0.00788291	0.0188629
515		ATP5PB		ENSG00000116459						4	3	2	1	0.990146	1.28319	-0.105645	-0.88624	-1.2553	-0.0261512		8.01442e-16	7.47431	7.1673	0.308396	0.0113152	0.0254949
11315		PARK7		ENSG00000116288						4	3	2	1	0.878178	1.33703	0.388769	-0.996156	-0.854575	-0.753248		9.23335e-15	8.13034	7.82432	0.306126	0.00270879	0.00790647
522		ATP5PF		ENSG00000154723						4	3	2	1	0.835902	1.33625	0.218898	-1.25777	-0.915676	-0.217604		-8.46545e-16	7.66495	7.37679	0.288711	0.00759069	0.018314
1349		COX7B		ENSG00000131174						4	3	2	1	1.17318	1.30911	-0.242188	-0.830073	-0.994936	-0.415095		6.2265e-15	8.71968	8.43607	0.283901	0.0106462	0.024203
27069		GHITM		ENSG00000165678						4	3	2	1	0.172988	1.6392	0.551166	-0.516816	-0.862677	-0.983866		5.53261e-15	7.09948	6.84674	0.252954	0.0159538	0.0340778
201626		PDE12		ENSG00000174840							3	2	1	0.9588	1.05739	0.570163	-0.394562	-1.29575	-0.896047		-3.51571e-16	4.5227	3.52415	1.00797	2.08505e-05	0.000169048
84275		SLC25A33		ENSG00000171612							3	2	1	0.655723	1.12312	0.819593	-1.35037	-0.492552	-0.755505		-7.77156e-16	4.24925	3.31188	0.931293	4.0376e-05	0.000279082
79736		TEFM		ENSG00000172171							3	2	1	1.25576	-0.0709258	1.15696	-0.987821	-0.371159	-0.982816		-5.36608e-16	3.57143	2.95871	0.60194	0.0042499	0.0113714
400916		CHCHD10		ENSG00000250479							3	2	1	0.846628	1.14167	0.71256	-0.910607	-0.75305	-1.0372		-3.84877e-15	9.54289	8.99172	0.550964	1.26336e-05	0.000116199
84300		UQCC2		ENSG00000137288							3	2	1	0.677812	0.824082	0.891863	-0.895168	0.0062934	-1.50488		0	5.41886	4.99726	0.415875	0.00340705	0.00950609
6472		SHMT2		ENSG00000182199							3	2	1	0.6552	0.784649	1.18433	-0.772629	-0.578401	-1.27315		3.25665e-15	6.41958	6.17835	0.240445	0.016279	0.0346671
9997		SCO2		ENSG00000284194								2	1	0.864742	0.87414	0.975481	-0.801079	-0.77708	-1.1362		-1.5173e-15	5.65402	4.78706	0.864836	1.17357e-06	1.94153e-05
6834		SURF1		ENSG00000148290								2	1	0.262369	1.10786	0.984738	-0.1971	-0.650533	-1.50733		-1.9984e-15	5.71561	5.03223	0.680562	0.000519667	0.00208305
79751		SLC25A22		ENSG00000177542								2	1	0.995465	0.715148	0.805698	-0.303958	-1.49913	-0.713228		-1.77636e-15	4.88166	4.24358	0.645491	0.000299188	0.00132861
9650		MTFR1		ENSG00000066855								2	1	0.982629	0.911942	0.776253	-0.533835	-0.94221	-1.19478		4.29286e-15	5.10032	4.72605	0.373937	0.00269617	0.00787327
387		RHOA		ENSG00000067560					5		3		1	0.427803	0.974363	1.1688	-0.929794	-1.20154	-0.439634		-2.33147e-15	8.91111	8.69749	0.213855	0.0181777	0.0380844
84269		CHCHD5		ENSG00000125611									1	0.401311	0.578683	1.28775	-1.05028	0.0989365	-1.3164		-2.96059e-16	3.56493	2.82545	0.716114	0.00375483	0.0103083
3416		IDE		ENSG00000119912									1	1.39535	0.840865	0.208847	-1.23045	-0.766523	-0.448086		2.27596e-15	4.29061	3.61217	0.679391	0.000653929	0.00250564
3418		IDH2		ENSG00000182054									1	0.654108	1.15219	0.80205	-1.22953	-0.953045	-0.425765		-1.2305e-15	7.15766	6.51833	0.640403	2.77914e-05	0.000210752
80219		COQ10B		ENSG00000115520									1	0.735513	1.12564	0.769653	-0.442103	-1.16121	-1.02748		-1.40628e-15	5.05595	4.49598	0.562096	0.000222146	0.00105459
144363		ETFRF1		ENSG00000205707									1	0.683822	1.53345	0.0558768	-0.704432	-0.309406	-1.25931		0	4.16312	3.59435	0.561315	0.00410778	0.0110707
3421		IDH3G		ENSG00000067829									1	0.405825	1.32582	0.766092	-0.376267	-0.838583	-1.28289		0	5.0166	4.58188	0.434252	0.00222803	0.00673304
2271		FH		ENSG00000091483									1	1.34529	0.955518	-0.0116095	-1.35003	-0.55153	-0.387636		-2.29446e-15	6.07815	5.6845	0.3934	0.00447677	0.0118333
4191		MDH2		ENSG00000146701									1	0.837463	0.917789	0.86559	-0.640672	-0.580161	-1.40001		2.22045e-15	7.57161	7.21822	0.352655	0.00120766	0.00412528
2108		ETFA		ENSG00000140374									1	0.559218	1.11364	0.992262	-1.12831	-0.833707	-0.703096		1.5173e-15	8.95165	8.60787	0.343827	0.000863443	0.00314373
8802		SUCLG1		ENSG00000163541									1	1.23911	0.95744	0.183483	-0.151804	-1.04812	-1.1801		-6.66134e-16	7.14377	6.8298	0.314129	0.00601909	0.0150995
158		ADSL		ENSG00000239900									1	1.46102	0.627879	0.201517	-1.01428	-0.0960594	-1.18007		5.21805e-15	6.60281	6.34173	0.259326	0.0190162	0.0395394
6714		SRC		ENSG00000197122					5		3	2		0.981908	0.691478	0.809853	-0.0896922	-1.31776	-1.07579		5.9952e-15	6.29109	6.0028	0.289138	0.00890037	0.0208946
8678		BECN1		ENSG00000126581				6			3	2		0.29318	1.07833	1.13825	-0.528072	-1.31736	-0.664331		2.29446e-15	7.3551	6.91582	0.440506	0.000602678	0.00234836
7351		UCP2		ENSG00000175567							3	2		0.849828	1.1191	0.688759	-0.6471	-1.24094	-0.769641		-2.22045e-16	5.6776	4.65041	1.03243	1.29089e-06	2.08919e-05
5831		PYCR1		ENSG00000183010							3	2		0.956247	0.960505	0.796247	-1.07181	-0.691202	-0.94999		-1.05471e-15	7.47409	6.73809	0.735288	1.30842e-06	2.10947e-05
2021		ENDOG		ENSG00000167136							3	2		0.724493	0.893574	0.982532	-0.33706	-1.26566	-0.997879		7.58652e-16	5.03157	4.36031	0.674839	9.13703e-05	0.000518557
578		BAK1		ENSG00000030110							3	2		1.02409	0.879663	0.759975	-0.758534	-0.628838	-1.27635		-1.18424e-15	5.36158	4.69041	0.667712	3.37702e-05	0.000241524
4358		MPV17		ENSG00000115204							3	2		0.412112	1.17435	0.782539	-0.352599	-0.424486	-1.59191		4.10783e-15	5.35957	5.02063	0.3363	0.00909466	0.0212876
572		BAD		ENSG00000002330				6		4		2		0.771632	0.996049	0.842782	-0.334842	-1.11722	-1.1584		9.99201e-16	4.11492	3.35191	0.765839	0.00012923	0.000684897
57103		TIGAR		ENSG00000078237				6		4		2		0.857136	0.625521	1.18719	-0.872066	-1.10877	-0.689009		2.12793e-15	4.37421	3.88386	0.492871	0.00107284	0.00373944
51024		FIS1		ENSG00000214253						4		2		0.543919	0.693614	1.3088	-0.779366	-0.470194	-1.29677		-2.03541e-15	6.48373	5.73685	0.743582	3.84755e-05	0.000268437
6742		SSBP1		ENSG00000106028						4		2		0.877639	1.14048	0.664294	-0.709108	-1.12443	-0.84888		2.34997e-15	7.14342	6.69443	0.449602	0.000168771	0.000845592
93974		ATP5IF1		ENSG00000130770						4		2		1.12196	1.16601	0.317656	-0.823995	-0.805314	-0.976323		0	8.52119	8.24223	0.278916	0.00439229	0.0116563
6548		SLC9A1		ENSG00000090020					5			2		0.584165	0.735377	1.18563	-0.284227	-1.39783	-0.823121		-4.25585e-16	4.2068	3.59223	0.622458	0.000798398	0.00294764
118424		UBE2J2		ENSG00000160087			7					2		0.49744	1.22939	0.917428	-0.668249	-0.970395	-1.00561		1.18424e-15	5.67419	5.00393	0.67107	2.98528e-05	0.000220945
581		BAX		ENSG00000087088			7					2		0.580992	1.01756	1.03724	-0.502126	-0.960243	-1.17343		-7.77156e-16	4.65508	4.02182	0.633302	0.000155508	0.000790086
9638		FEZ1		ENSG00000149557				6				2		1.09014	0.674386	0.7218	-1.15732	-0.110752	-1.21825		0	3.7691	2.56503	1.17484	0.00013013	0.000688226
23647		ARFIP2		ENSG00000132254				6				2		0.352839	1.11231	1.048	-0.53076	-0.608236	-1.37416		7.40149e-16	4.43653	3.39596	1.03201	5.51464e-05	0.000355182
9776		ATG13		ENSG00000175224				6				2		1.0325	0.802592	0.859874	-0.605108	-1.02889	-1.06097		-5.18104e-16	6.13041	5.21409	0.91666	7.31529e-07	1.34925e-05
10456		HAX1		ENSG00000143575				6				2		0.910151	0.635239	1.12574	-0.648201	-1.14286	-0.880064		3.34917e-15	6.85802	6.08233	0.776784	2.94403e-06	3.84914e-05
4534		MTM1		ENSG00000171100				6				2		0.206345	0.502728	1.65232	-1.02211	-0.798089	-0.541188		2.03541e-16	2.14958	1.40375	0.747951	0.00999378	0.0229382
51375		SNX7		ENSG00000162627				6				2		1.38085	-0.000571292	1.04251	-0.647489	-0.962896	-0.812408		-3.31217e-15	5.88161	5.36892	0.512691	0.000842126	0.00308211
2011		MARK2		ENSG00000072518				6				2		0.447329	0.201289	1.64337	-1.08827	-0.328068	-0.875645		-1.03621e-15	6.06288	5.63183	0.42879	0.00330241	0.00925904
10193		RNF41		ENSG00000181852				6				2		0.313368	1.16226	1.00032	-0.468016	-1.40106	-0.606876		3.20114e-15	4.55581	4.16403	0.397381	0.00573889	0.0145147
55187		VPS13D		ENSG00000048707				6				2		0.305302	0.743538	1.48611	-0.810976	-0.833055	-0.890923		-3.51571e-16	3.98163	3.60681	0.37467	0.0121529	0.027093
26100		WIPI2		ENSG00000157954				6				2		0.780499	0.539988	1.25594	-1.04607	-0.407	-1.12336		-2.84957e-15	6.83499	6.4834	0.350328	0.00194257	0.00603661
26519		TIMM10		ENSG00000134809								2		0.847469	0.810605	1.03139	-0.59237	-0.973908	-1.12319		0	5.38939	4.01586	1.37303	9.37978e-08	2.89888e-06
788		SLC25A20		ENSG00000178537								2		0.98491	0.697341	1.01503	-0.718161	-1.12948	-0.849643		0	4.39005	3.11129	1.28479	5.7911e-07	1.1328e-05
55154		MSTO1		ENSG00000125459								2		0.591597	0.99281	1.1058	-1.03556	-0.838027	-0.816625		-2.59052e-16	3.91493	2.66897	1.24588	2.19503e-06	3.17191e-05
440503		PLIN5		ENSG00000214456								2		0.814976	0.84009	1.06856	-1.00927	-0.850028	-0.864332		0	2.57022	1.36	1.20838	6.47219e-05	0.000401924
728489		DNLZ		ENSG00000213221								2		0.787366	0.687208	1.18512	-0.746473	-0.715936	-1.19729		0	4.49666	3.38188	1.10755	3.31621e-06	4.22658e-05
28958		COA3		ENSG00000183978								2		1.02316	0.88504	0.810238	-0.823628	-0.80624	-1.08857		2.10942e-15	7.25038	6.22178	1.0276	5.24117e-08	1.90064e-06
6182		MRPL12		ENSG00000262814								2		0.62407	0.899206	1.15364	-0.916195	-0.678353	-1.08236		-1.07322e-15	6.31324	5.35177	0.959292	7.50105e-07	1.36614e-05
84987		COX14		ENSG00000178449								2		1.04877	1.03898	0.612369	-1.00056	-0.838832	-0.860725		1.35077e-15	6.38029	5.44802	0.932014	4.4254e-07	9.1666e-06
55170		PRMT6		ENSG00000198890								2		1.18324	0.925285	0.530043	-0.636114	-0.837973	-1.16448		6.29126e-16	5.2177	4.28702	0.928485	5.64734e-06	6.33623e-05
92170		MTG1		ENSG00000148824								2		1.1099	0.438832	0.89403	-1.09892	-1.24884	-0.0949985		-2.22045e-16	3.94889	3.03682	0.926762	0.000262476	0.00120402
51660		MPC1		ENSG00000060762								2		0.77916	1.051	0.890347	-0.877356	-0.804864	-1.03828		1.73935e-15	5.91112	4.9884	0.921579	4.07195e-07	8.67585e-06
10440		TIMM17A		ENSG00000134375								2		0.654927	1.14842	0.850544	-0.747737	-0.676545	-1.22961		5.92119e-16	6.14412	5.22564	0.916075	2.09173e-06	3.0711e-05
6183		MRPS12		ENSG00000128626								2		0.87261	1.01041	0.848983	-0.851385	-0.897707	-0.982912		-1.4988e-15	7.29127	6.40054	0.890612	1.19548e-07	3.51044e-06
3028		HSD17B10		ENSG00000072506								2		0.74735	0.769484	1.1279	-1.17238	-0.492438	-0.979917		0	6.62104	5.73606	0.882107	2.60659e-06	3.54339e-05
192111		PGAM5		ENSG00000247077								2		1.17422	0.69005	0.827205	-0.789599	-0.831028	-1.07084		0	5.85594	4.98215	0.872188	1.51793e-06	2.36722e-05
57001		SDHAF3		ENSG00000196636								2		0.442546	1.1008	1.05303	-1.2625	-0.669251	-0.664629		1.05471e-15	4.51969	3.66582	0.85263	4.30209e-05	0.000292099
29078		NDUFAF4		ENSG00000123545								2		1.03069	1.2983	0.232994	-0.816386	-0.935216	-0.810376		-1.79486e-15	5.30798	4.45884	0.850954	2.87145e-05	0.000215036
64963		MRPS11		ENSG00000181991								2		1.10754	1.09609	0.437207	-0.834086	-1.06605	-0.740694		-1.57282e-15	5.84817	5.01261	0.83781	5.91485e-06	6.54776e-05
55072		RNF31		ENSG00000092098								2		0.967564	0.711635	0.943581	-1.17259	-0.378285	-1.07191		3.70074e-16	3.81698	2.97457	0.830213	0.000127606	0.000677993
6150		MRPL23		ENSG00000214026								2		1.22187	0.737984	0.734797	-0.863456	-0.927454	-0.903744		-9.99201e-16	4.3897	3.59905	0.79049	2.55489e-05	0.000197283
8034		SLC25A16		ENSG00000122912								2		0.325564	0.765018	1.08469	-1.52103	-0.87696	0.222715		4.16334e-17	3.63595	2.87329	0.774686	0.00329783	0.00924824
11334		TUSC2		ENSG00000114383								2		0.80516	1.23005	0.631235	-0.689804	-0.914638	-1.062		-1.70234e-15	5.58787	4.81974	0.768244	8.71604e-06	8.74091e-05
51264		MRPL27		ENSG00000108826								2		0.919137	1.19456	0.546656	-0.676454	-0.947883	-1.03601		-2.40548e-15	6.26228	5.49967	0.762904	5.89581e-06	6.53965e-05
125988		MICOS13		ENSG00000174917								2		0.321758	1.06154	1.1386	-0.744566	-0.476745	-1.30059		4.07082e-16	4.74822	3.99672	0.744634	0.000156422	0.000794092
57129		MRPL47		ENSG00000136522								2		0.906218	1.02217	0.758455	-1.17232	-0.620375	-0.894144		0	7.07952	6.34262	0.735873	2.89023e-06	3.80236e-05
708		C1QBP		ENSG00000108561								2		0.556506	1.11368	0.962249	-0.833478	-1.22451	-0.574448		-1.35077e-15	7.16303	6.43056	0.734506	7.97536e-06	8.16636e-05
25874		MPC2		ENSG00000143158								2		0.784351	1.03093	0.906945	-1.0465	-0.848393	-0.827334		3.70074e-16	8.12467	7.39387	0.730797	8.20473e-07	1.46665e-05
55572		FOXRED1		ENSG00000110074								2		1.35911	0.722204	0.477044	-0.783362	-0.559842	-1.21515		0	4.26527	3.52832	0.729335	0.000219014	0.00104244
54938		SARS2		ENSG00000104835								2		0.831608	1.01218	0.803335	-0.43312	-1.10116	-1.11285		-3.33067e-16	4.88894	4.16771	0.723029	4.06438e-05	0.000280309
100131801		PET100		ENSG00000229833								2		0.930659	1.1336	0.569	-0.524399	-0.93949	-1.16937		0	6.01476	5.30874	0.705876	1.88555e-05	0.000156193
4285		MIPEP		ENSG00000027001								2		1.50394	0.434424	0.514049	-0.52054	-0.693734	-1.23814		2.07242e-15	4.96268	4.25548	0.702607	0.000301975	0.0013377
64216		TFB2M		ENSG00000162851								2		1.38944	0.953454	-0.219985	-0.358051	-0.420667	-1.34419		1.07322e-15	3.81232	3.09893	0.702535	0.00530115	0.0135615
122704		MRPL52		ENSG00000172590								2		0.919931	0.953296	0.862212	-0.874604	-0.879149	-0.981686		2.66454e-15	6.68752	5.98646	0.700793	2.03149e-06	3.0106e-05
51025		PAM16		ENSG00000217930								2		1.6168	0.173141	0.402354	-1.27858	-0.190525	-0.723195		-4.81097e-16	3.43129	2.72095	0.695632	0.00564451	0.014316
116541		MRPL54		ENSG00000183617								2		0.50467	0.806791	0.718531	-0.229765	0.0758239	-1.87605		-1.70234e-15	4.90771	4.1967	0.692986	0.00611405	0.0152803
84895		MIGA2		ENSG00000148343								2		1.4973	0.708005	0.0651289	-0.503702	-0.415302	-1.35143		0	2.60754	1.9133	0.678902	0.0105371	0.0240153
84266		ALKBH7		ENSG00000125652								2		1.15871	0.240304	1.10238	-0.974974	-0.396574	-1.12985		3.70074e-16	4.89041	4.2147	0.668097	0.000285133	0.00128057
23593		HEBP2		ENSG00000051620								2		0.988458	0.916583	0.825806	-0.81065	-0.968458	-0.951738		2.38698e-15	7.17149	6.50572	0.665894	2.67842e-06	3.61003e-05
55669		MFN1		ENSG00000171109								2		0.96888	0.581646	1.12433	-0.718079	-0.858566	-1.09821		-1.9984e-15	6.50144	5.83839	0.662266	1.16607e-05	0.000109506
2617		GARS1		ENSG00000106105								2		0.925932	0.897276	0.799659	-0.354933	-1.14721	-1.12072		-3.70074e-16	6.79625	6.13677	0.660234	2.22363e-05	0.000177757
55052		MRPL20		ENSG00000242485								2		0.898376	1.24794	0.49733	-0.73421	-1.06918	-0.840256		-2.33147e-15	7.01988	6.36298	0.657863	1.48299e-05	0.000130975
84134		TOMM40L		ENSG00000158882								2		1.02596	1.33853	-0.0426951	-0.291956	-1.08029	-0.949557		1.36928e-15	3.65196	3.00127	0.656297	0.0028087	0.00810616
51204		TACO1		ENSG00000136463								2		1.16959	0.822757	0.68408	-1.10531	-0.660548	-0.910573		1.42479e-15	4.4469	3.79783	0.645693	0.000136485	0.000714964
94097		SFXN5		ENSG00000144040								2		-0.209417	1.42868	0.915846	-0.969952	-1.06041	-0.104746		0	2.8462	2.22268	0.64034	0.0123639	0.0275003
79135		APOO		ENSG00000184831								2		0.391167	1.4827	0.406714	-0.891126	-0.0931483	-1.2963		3.70074e-16	4.48312	3.84949	0.622685	0.00237218	0.00709837
26521		TIMM8B		ENSG00000150779								2		1.07684	0.974135	0.646058	-1.01157	-0.966062	-0.719404		8.51171e-16	7.03601	6.41664	0.619843	1.02911e-05	9.95748e-05
440574		MICOS10		ENSG00000173436								2		0.890173	1.08183	0.748421	-0.960072	-0.825713	-0.934642		2.59052e-15	6.78866	6.16861	0.619789	8.32875e-06	8.44621e-05
54978		SLC35F6		ENSG00000213699								2		0.995809	0.899715	0.805676	-1.07593	-0.623708	-1.00157		2.10942e-15	5.76185	5.1451	0.614782	2.75165e-05	0.000209536
81892		SLIRP		ENSG00000119705								2		1.02535	1.08584	0.567996	-0.955587	-1.01747	-0.706125		2.16493e-15	7.8141	7.22121	0.593416	1.4013e-05	0.000125047
81554		RCC1L		ENSG00000274523								2		0.632698	0.836304	1.0566	-1.48603	-0.652558	-0.38701		-1.30451e-15	5.35177	4.76227	0.589466	0.000286937	0.00128639
54998		AURKAIP1		ENSG00000175756								2		0.639158	1.06329	0.936759	-1.18121	-0.47876	-0.979235		-3.12713e-15	7.56979	6.97989	0.588873	2.88713e-05	0.000215955
9692		PRORP		ENSG00000100890								2		0.657072	1.16595	0.850872	-0.898988	-0.662184	-1.11273		9.25186e-16	7.63749	7.05111	0.585715	1.80751e-05	0.000151895
27113		BBC3		ENSG00000105327								2		0.575937	1.19988	0.907539	-0.947597	-0.850659	-0.885099		8.88178e-16	6.10652	5.52112	0.585483	3.7003e-05	0.000259308
80324		PUS1		ENSG00000177192								2		1.16237	0.0783356	1.0242	-0.904666	-1.33213	-0.0281064		-7.36679e-16	5.01608	4.44094	0.582401	0.00198493	0.00614364
10452		TOMM40		ENSG00000130204								2		0.867232	1.13361	0.67483	-0.664623	-1.15307	-0.857981		-2.29446e-15	6.56944	5.98848	0.582246	3.11573e-05	0.000227278
140823		ROMO1		ENSG00000125995								2		0.822396	1.12714	0.727713	-1.08167	-0.596892	-0.998687		8.69675e-16	8.92525	8.34579	0.57912	1.32429e-05	0.000119973
51373		MRPS17		ENSG00000239789								2		1.40755	0.575449	0.561064	-1.22449	-0.621893	-0.697678		3.09012e-15	6.27974	5.70388	0.57475	0.000160573	0.000811587
64978		MRPL38		ENSG00000204316								2		0.916887	1.16517	0.389321	-0.225107	-0.927464	-1.31881		2.59052e-15	4.95584	4.38683	0.568584	0.000685145	0.00260006
60528		ELAC2		ENSG00000006744								2		0.981771	0.554482	1.06263	-0.860114	-1.28654	-0.452226		-9.25186e-16	4.80574	4.24684	0.563882	0.000363585	0.00155931
2730		GCLM		ENSG00000023909								2		1.29106	1.16748	-0.17945	-0.55383	-0.595281	-1.12998		-1.59132e-15	4.75531	4.18981	0.562416	0.00244243	0.00726694
51654		CDK5RAP1		ENSG00000101391								2		0.635496	0.912173	1.01914	-1.06077	-1.23579	-0.27024		9.4369e-16	4.43605	3.88503	0.55798	0.00073712	0.00275761
3954		LETM1		ENSG00000168924								2		0.158696	0.978248	1.25871	-1.29046	-0.271996	-0.833195		0	4.72197	4.16858	0.54825	0.00160831	0.00518065
116228		COX20		ENSG00000203667								2		0.765041	0.509415	1.30659	-0.633861	-0.699287	-1.2479		0	5.72984	5.18101	0.546757	0.000215312	0.0010315
284184		NDUFAF8		ENSG00000224877								2		0.815361	1.44687	0.135186	-1.19267	-0.796439	-0.408308		9.06682e-16	6.68519	6.14858	0.537601	0.000610745	0.00237468
6576		SLC25A1		ENSG00000100075								2		0.822458	0.703559	1.07939	-0.677322	-0.548141	-1.37995		-1.44329e-15	6.92099	6.38187	0.537351	0.000100912	0.000561134
11222		MRPL3		ENSG00000114686								2		1.17789	0.964818	0.514141	-0.715307	-1.07302	-0.868526		-1.05471e-15	7.69725	7.16273	0.534964	4.45059e-05	0.000299769
10953		TOMM34		ENSG00000025772								2		0.954399	1.10355	0.393017	-0.680917	-1.47096	-0.299093		9.06682e-16	5.88311	5.36905	0.518586	0.000674204	0.00256469
79568		MAIP1		ENSG00000162972								2		0.9498	1.31008	-0.0961355	-1.42075	-0.17429	-0.5687		6.10623e-16	4.3345	3.81179	0.517204	0.00732974	0.0177779
79145		CHCHD7		ENSG00000170791								2		1.04267	0.924897	0.644331	-0.375372	-1.10537	-1.13115		-5.18104e-16	5.95727	5.44416	0.513695	0.000215812	0.00103265
130916		MTERF4		ENSG00000122085								2		1.28338	0.466791	0.812938	-1.28935	-0.621011	-0.652746		1.85037e-16	3.42673	2.91342	0.510136	0.00515088	0.0132769
64928		MRPL14		ENSG00000180992								2		0.725301	1.11832	0.792744	-1.24523	-0.891311	-0.499829		1.04546e-15	6.58619	6.07982	0.507083	0.00013103	0.000691827
5716		PSMD10		ENSG00000101843								2		1.23067	0.241962	0.957001	-1.25131	-0.23487	-0.943452		-8.88178e-16	4.78527	4.27702	0.501565	0.00193537	0.00602115
29928		TIMM22		ENSG00000177370								2		-0.0236265	0.654906	1.66036	-0.855459	-0.877174	-0.55901		-6.84638e-16	3.15571	2.65787	0.501098	0.0141579	0.0307397
51095		TRNT1		ENSG00000072756								2		0.55646	0.900164	1.18089	-1.20348	-0.649995	-0.784039		5.73615e-16	4.54196	4.04673	0.4936	0.000975845	0.00345656
6720		SREBF1		ENSG00000072310								2		1.19408	0.427774	0.528548	-1.65362	-0.604744	0.10796		1.75554e-15	4.87013	4.38016	0.491348	0.00614777	0.0153555
81034		SLC25A32		ENSG00000164933								2		1.43803	0.189702	0.759783	-1.03491	-0.268242	-1.08435		1.88738e-15	4.21587	3.71657	0.490582	0.00428442	0.0114396
5599		MAPK8		ENSG00000107643								2		0.819568	1.05531	0.615732	-1.42798	-0.190893	-0.871736		-2.03541e-16	3.91444	3.4185	0.488527	0.00438469	0.0116459
26517		TIMM13		ENSG00000099800								2		0.807262	0.767555	1.14016	-0.885859	-0.943148	-0.885971		0	7.28475	6.79733	0.487482	6.04121e-05	0.000380765
119559		SFXN4		ENSG00000183605								2		1.23447	0.666921	0.740519	-1.14865	-0.902559	-0.590704		-3.25665e-15	4.69432	4.21192	0.483129	0.000884357	0.00320792
51499		TRIAP1		ENSG00000170855								2		1.11184	0.830877	0.775527	-0.907388	-0.972751	-0.838105		0	6.21203	5.73018	0.482127	0.000124322	0.000665292
56945		MRPS22		ENSG00000175110								2		1.11397	0.968873	0.607438	-0.991029	-0.736645	-0.962602		2.83107e-15	5.64107	5.15906	0.481084	0.000249696	0.00115587
118980		SFXN2		ENSG00000156398								2		0.325791	1.43879	0.356109	-0.299597	-1.59938	-0.221712		1.59595e-15	4.19716	3.73183	0.479904	0.010561	0.0240568
100287932		TIMM23		ENSG00000265354								2		0.887101	1.2602	0.256088	-0.256094	-1.38053	-0.766765		0	5.91864	5.44181	0.479869	0.00125812	0.00426314
78988		MRPL57		ENSG00000173141								2		1.25386	0.510023	0.857669	-0.963427	-0.57485	-1.08327		2.77556e-15	6.85325	6.37383	0.478107	0.000198145	0.000966741
84233		TMEM126A		ENSG00000171202								2		1.3556	0.684496	0.596625	-0.970524	-0.770506	-0.895689		1.55431e-15	5.2664	4.78917	0.476248	0.000528812	0.00211324
10425		ARIH2		ENSG00000177479								2		0.678569	0.452965	1.40222	-0.504808	-0.848667	-1.18028		-2.59052e-15	6.42305	5.94632	0.4761	0.000467004	0.00190966
54708		MARCHF5		ENSG00000198060								2		0.318141	0.833743	1.27416	-1.27418	-0.958849	-0.193013		-4.85723e-16	5.02383	4.55169	0.475178	0.00189106	0.00590799
5819		NECTIN2		ENSG00000130202								2		1.41803	0.629755	0.494289	-0.804956	-1.17802	-0.559096		-1.57282e-15	6.38655	5.91341	0.474552	0.000455341	0.00187104
56652		TWNK		ENSG00000107815								2		1.10505	0.724097	0.778016	-0.928234	-0.404606	-1.27433		1.33227e-15	4.20958	3.7364	0.466684	0.00252456	0.0074704
55173		MRPS10		ENSG00000048544								2		0.334279	1.44922	0.61697	-0.249577	-1.20175	-0.949144		-2.51651e-15	6.14774	5.68705	0.462567	0.00135534	0.00450808
25813		SAMM50		ENSG00000100347								2		1.10951	1.00183	0.527788	-0.725626	-0.702274	-1.21122		-2.84957e-15	6.28939	5.8284	0.459918	0.00030726	0.00135731
79594		MUL1		ENSG00000090432								2		0.950469	0.696058	0.716768	-0.1648	-0.527186	-1.67131		9.99201e-16	4.67656	4.21905	0.451922	0.00423465	0.0113408
91137		SLC25A46		ENSG00000164209								2		0.810416	1.44396	0.266193	-0.742216	-0.723072	-1.05528		-2.18344e-15	6.26998	5.81927	0.450298	0.000744691	0.00277936
64983		MRPL32		ENSG00000106591								2		0.503237	1.60853	0.275455	-1.11937	-0.749662	-0.518196		-1.09172e-15	5.92733	5.48575	0.442442	0.00190866	0.00595415
64949		MRPS26		ENSG00000125901								2		0.362471	0.936199	1.251	-1.26009	-0.70728	-0.582306		0	5.1817	4.74113	0.440551	0.00143943	0.00472935
10922		FASTK		ENSG00000164896								2		0.383859	0.794438	1.25739	-0.172662	-1.28967	-0.973355		3.84877e-15	7.0692	6.63428	0.435955	0.00107639	0.0037465
64951		MRPS24		ENSG00000062582								2		0.605965	1.08342	0.979848	-0.725514	-0.767541	-1.17618		-1.18424e-15	7.67548	7.24041	0.434711	0.000198482	0.000968012
79590		MRPL24		ENSG00000143314								2		0.740921	0.923336	1.00293	-0.789653	-1.26008	-0.617461		1.86888e-15	6.82805	6.40594	0.423334	0.000347298	0.00150014
10469		TIMM44		ENSG00000104980								2		0.0625751	0.857117	1.2391	0.162059	-1.21796	-1.1029		0	4.44611	4.02715	0.422998	0.0118462	0.026498
10573		MRPL28		ENSG00000086504								2		0.202696	0.655661	1.31556	-0.0463885	-0.547542	-1.57999		1.9984e-15	4.79158	4.36652	0.420897	0.00953758	0.0221076
64968		MRPS6		ENSG00000243927								2		0.525552	1.5236	0.338775	-0.31454	-0.896542	-1.17684		1.14723e-15	6.18273	5.76543	0.417552	0.00222742	0.0067328
706		TSPO		ENSG00000100300								2		0.680532	1.13548	0.80147	-0.660817	-0.621791	-1.33488		1.25825e-15	8.87472	8.45936	0.415036	0.000305286	0.00134953
51023		MRPS18C		ENSG00000163319								2		-0.207633	1.37245	1.0812	-1.12967	-0.508124	-0.608223		-1.59132e-15	5.30935	4.89443	0.414606	0.0058827	0.0148044
26515		TIMM10B		ENSG00000132286								2		1.08759	1.24412	0.201283	-0.786711	-1.07948	-0.666795		-3.03461e-15	5.33654	4.92498	0.413342	0.00195416	0.00606333
8314		BAP1		ENSG00000163930								2		0.5723	1.02237	1.01263	-1.23918	-0.428764	-0.939358		-2.77556e-16	4.24689	3.83359	0.409542	0.00501682	0.0129869
26164		MTG2		ENSG00000101181								2		1.04501	0.539176	0.667684	0.238273	-1.16064	-1.3295		-1.66533e-15	5.16155	4.75919	0.403208	0.0069586	0.0170275
57805		CCAR2		ENSG00000158941								2		1.06499	0.690634	0.634002	-0.0941577	-1.5621	-0.733371		9.80697e-16	3.9156	3.52019	0.402849	0.0127674	0.0282293
7284		TUFM		ENSG00000178952								2		1.10987	0.805328	0.737649	-1.27539	-0.69804	-0.67942		6.29126e-16	7.39247	6.99042	0.401828	0.000439438	0.00181868
808		CALM3		ENSG00000160014								2		0.902366	1.20894	0.561758	-1.02223	-0.802599	-0.84824		-6.66134e-15	8.78745	8.38745	0.399978	0.000275524	0.00124987
29074		MRPL18		ENSG00000112110								2		0.580501	1.28636	0.351092	-1.56421	-0.661971	0.00822281		-1.07293e-15	5.25388	4.8565	0.399114	0.00754761	0.0182225
54977		SLC25A38		ENSG00000144659								2		1.04612	0.765845	0.770712	-0.768894	-0.412414	-1.40137		-3.70074e-16	4.44282	4.05954	0.378215	0.00648694	0.0160757
63875		MRPL17		ENSG00000158042								2		1.31848	0.917329	0.342757	-1.08303	-0.672344	-0.823193		1.36928e-15	6.85109	6.47458	0.376095	0.00122866	0.00418796
25793		FBXO7		ENSG00000100225								2		0.57033	1.33587	0.730468	-0.780348	-0.81711	-1.03922		4.18184e-15	6.7488	6.37712	0.371588	0.00106449	0.00371441
51318		MRPL35		ENSG00000132313								2		0.156614	0.586273	1.38449	0.0956449	-0.768811	-1.45421		1.70234e-15	5.65733	5.28505	0.371231	0.0110236	0.024949
55735		DNAJC11		ENSG00000007923								2		-0.305219	0.942919	1.38338	-0.0575183	-1.2758	-0.687762		-5.18104e-16	4.74926	4.38422	0.370293	0.0205748	0.0422651
84545		MRPL43		ENSG00000055950								2		0.799449	0.950533	0.514706	-0.0859808	-0.452301	-1.72641		-2.4795e-15	5.99139	5.62225	0.36675	0.00666182	0.0164319
64979		MRPL36		ENSG00000171421								2		0.51494	1.10714	0.774148	-0.734918	-1.53411	-0.127201		-2.03541e-15	5.00475	4.64738	0.363047	0.00742338	0.01795
128308		MRPL55		ENSG00000162910								2		0.289048	0.498109	1.26906	-0.554446	0.149882	-1.65165		1.73935e-15	4.70015	4.3326	0.357944	0.0236049	0.0473369
56993		TOMM22		ENSG00000100216								2		0.318557	1.42682	0.804021	-0.72502	-1.02712	-0.797264		-1.42479e-15	7.33298	6.97869	0.354767	0.00168201	0.0053702
92609		TIMM50		ENSG00000105197								2		0.105918	1.72001	0.476596	-0.657835	-0.727652	-0.917042		-2.57202e-15	5.59944	5.2455	0.35425	0.00765725	0.0184415
56947		MFF		ENSG00000168958								2		0.650996	1.21355	0.574713	-0.623893	-0.300979	-1.51439		4.81097e-15	6.1889	5.83313	0.353592	0.00399708	0.0108231
63931		MRPS14		ENSG00000120333								2		1.46746	0.978218	-0.329476	-0.415798	-1.13525	-0.565154		0	5.13675	4.78865	0.350783	0.0159101	0.0339959
219927		MRPL21		ENSG00000197345								2		1.27423	1.10345	0.0419579	-0.694245	-0.557306	-1.16808		-2.70154e-15	6.82346	6.47382	0.348808	0.00356994	0.00987999
51295		ECSIT		ENSG00000130159								2		0.477598	1.45108	0.509252	-1.30411	-0.388766	-0.745056		7.03141e-16	4.38206	4.03767	0.342254	0.0147685	0.0319122
23761		PISD		ENSG00000241878								2		0.397002	1.61351	0.454032	-0.890308	-0.763913	-0.810322		-3.21965e-15	4.04616	3.70865	0.338074	0.0200196	0.0412987
84303		CHCHD6		ENSG00000159685								2		0.457259	0.729833	0.867671	0.0389964	-0.236951	-1.85681		5.92119e-16	4.99814	4.65585	0.33693	0.0232733	0.0468128
65993		MRPS34		ENSG00000074071								2		0.693747	0.541979	1.32637	-0.632405	-1.28416	-0.645527		-2.29446e-15	6.80069	6.47008	0.331558	0.00283925	0.00817786
118487		CHCHD1		ENSG00000172586								2		0.195101	1.28477	1.06474	-0.765187	-0.95649	-0.82294		-6.03221e-15	7.0087	6.68006	0.329024	0.00290832	0.0083313
54534		MRPL50		ENSG00000136897								2		0.809479	1.30534	-0.0270908	-0.111895	-1.56913	-0.406705		2.58127e-15	5.00757	4.69287	0.320424	0.023786	0.0476096
64976		MRPL40		ENSG00000185608								2		0.928761	0.423756	1.08615	-0.374101	-0.528819	-1.53575		-2.96059e-15	6.21992	5.89804	0.320186	0.00629179	0.0156627
26589		MRPL46		ENSG00000259494								2		1.07459	1.22664	-0.100303	-0.314114	-0.4681	-1.41872		2.77556e-15	5.0977	4.78114	0.314246	0.0195057	0.0404099
51258		MRPL51		ENSG00000111639								2		0.803814	0.968895	0.939017	-1.06347	-0.972498	-0.675753		0	7.4918	7.18569	0.306324	0.0022689	0.0068451
51253		MRPL37		ENSG00000116221								2		0.920383	1.38657	0.0532125	-0.798751	-0.350309	-1.2111		0	6.08067	5.77588	0.303345	0.0103296	0.0236063
55744		COA1		ENSG00000106603								2		1.11087	1.41165	-0.447019	-0.967312	-0.662798	-0.445396		5.40309e-15	5.64965	5.34815	0.302079	0.0227306	0.0458891
65080		MRPL44		ENSG00000135900								2		0.402792	0.544081	1.29431	-1.49616	-0.791126	0.0460994		-2.25283e-15	4.912	4.6125	0.301242	0.0226221	0.0457065
51571		CYRIB		ENSG00000153310								2		0.754279	1.16887	0.699686	-0.590887	-1.3003	-0.731648		1.81336e-15	7.31402	7.01835	0.296357	0.00384966	0.0104985
55168		MRPS18A		ENSG00000096080								2		0.900426	1.09926	0.535026	-1.42927	-0.409931	-0.69551		1.66533e-15	5.83017	5.53683	0.292436	0.00926764	0.0216086
91689		SMDT1		ENSG00000183172								2		0.328871	0.725832	1.21538	-0.376774	-0.256141	-1.63716		-3.88578e-15	7.3415	7.05607	0.284245	0.0118775	0.0265585
23788		MTCH2		ENSG00000109919								2		1.2787	0.820604	0.546152	-0.690751	-0.924077	-1.03063		5.73615e-15	7.48879	7.21346	0.27528	0.0053582	0.0136803
100188893		TOMM6		ENSG00000214736								2		0.324398	1.60264	0.427378	-0.388816	-1.15702	-0.808578		4.27436e-15	8.01894	7.74651	0.272947	0.00999274	0.0229382
10939		AFG3L2		ENSG00000141385								2		0.94015	0.677415	0.867241	-0.421021	-1.57882	-0.484968		-8.88178e-16	6.36722	6.10469	0.26428	0.0131903	0.0290021
3313		HSPA9		ENSG00000113013								2		0.672029	0.925078	1.02468	-0.973239	-0.414037	-1.23451		-2.88658e-15	7.354	7.09121	0.262126	0.00775278	0.0186079
51081		MRPS7		ENSG00000125445								2		1.34767	1.00575	0.0341088	-1.0405	-0.974509	-0.372522		4.60743e-15	6.27437	6.01886	0.256244	0.0181994	0.0381217
292		SLC25A5		ENSG00000005022								2		0.979361	1.44659	-0.0488443	-0.943771	-0.598548	-0.83479		5.4956e-15	8.96122	8.70698	0.254157	0.0115915	0.0260248
647087		STMP1		ENSG00000243317								2		1.44681	0.565325	0.481559	-1.22604	-0.477946	-0.789703		0	6.55908	6.31016	0.248205	0.0161472	0.0344445
131118		DNAJC19		ENSG00000205981								2		0.768445	1.19985	0.658973	-0.805353	-1.2481	-0.573821		-5.34757e-15	6.65159	6.40798	0.244457	0.0136954	0.0299515
5250		SLC25A3		ENSG00000075415								2		1.43288	0.932204	0.113575	-0.913178	-0.83606	-0.729422		-8.73375e-15	8.28748	8.06234	0.225169	0.017482	0.0368385
80149		ZC3H12A		ENSG00000163874							3			0.94436	0.887161	0.873923	-0.797028	-1.17905	-0.729362		2.22045e-16	6.70504	5.25463	1.45424	9.16114e-09	4.84882e-07
1827		RCAN1		ENSG00000159200							3			0.993045	0.959841	0.720707	-1.24682	-0.732694	-0.694078		0	6.59493	5.6728	0.921602	9.18665e-07	1.59926e-05
27244		SESN1		ENSG00000080546							3			1.31148	0.670664	0.352709	-1.51009	-0.618956	-0.205808		-4.67219e-16	3.18267	2.2791	0.903725	0.00145929	0.00478094
80310		PDGFD		ENSG00000170962							3			1.01171	1.0467	0.603096	-1.10476	-0.57236	-0.984398		-6.66134e-16	5.03982	4.20246	0.833008	1.02717e-05	9.95393e-05
22925		PLA2R1		ENSG00000153246							3			1.08058	0.477449	0.949773	-1.25807	-0.213363	-1.03637		-5.18104e-16	3.92107	3.19257	0.715034	0.000629904	0.00243469
3163		HMOX2		ENSG00000103415							3			0.831166	1.02692	0.841099	-0.701087	-0.826679	-1.17142		0	6.58056	5.87476	0.704998	4.33302e-06	5.2327e-05
93100		NAPRT		ENSG00000147813							3			1.13355	0.774327	0.76273	-0.682331	-1.20806	-0.780217		1.12873e-15	6.24649	5.55779	0.690549	1.08137e-05	0.00010368
10587		TXNRD2		ENSG00000184470							3			0.835071	0.44998	1.06912	-1.55126	-0.0635113	-0.739398		7.9566e-16	3.56369	2.859	0.689582	0.00272361	0.00793143
475		ATOX1		ENSG00000177556							3			0.710885	1.1368	0.779418	-0.987497	-1.19096	-0.44865		-4.62593e-16	6.46464	5.89365	0.573221	6.45766e-05	0.000401415
4217		MAP3K5		ENSG00000197442							3			0.501987	1.04394	0.688121	-1.21961	0.261772	-1.27621		5.92119e-16	4.28231	3.75481	0.51254	0.00688158	0.0168851
4520		MTF1		ENSG00000188786							3			0.828499	1.04528	0.783556	-1.21279	-0.937681	-0.506863		0	4.80596	4.3505	0.457124	0.0010371	0.00363991
25828		TXN2		ENSG00000100348							3			0.55908	0.572296	1.42445	-0.689189	-1.17176	-0.694879		-3.36768e-15	6.93455	6.48467	0.450799	0.000445296	0.00183752
56616		DIABLO		ENSG00000184047							3			0.470272	1.38426	0.518474	-0.82272	-0.177096	-1.37318		1.59132e-15	5.52063	5.07397	0.442588	0.00261394	0.00769488
8815		BANF1		ENSG00000175334							3			0.379993	1.30249	0.930184	-0.855192	-0.974034	-0.783443		5.92119e-16	7.42574	6.99026	0.435896	0.000316066	0.00138845
23135		KDM6B		ENSG00000132510							3			0.687001	0.267848	1.45741	-0.343228	-1.22684	-0.842198		6.4763e-16	4.14537	3.72101	0.427749	0.00728709	0.0176914
54936		ADPRS		ENSG00000116863							3			0.632222	0.480938	0.989866	0.173964	-0.519401	-1.75759		2.40548e-15	5.02035	4.59408	0.421645	0.0108198	0.024536
90441		ZNF622		ENSG00000173545							3			0.456156	1.1334	0.711102	-0.437888	-0.198257	-1.66451		3.88578e-15	5.39928	4.98649	0.408134	0.00514118	0.0132573
5164		PDK2		ENSG00000005882							3			0.45341	1.29323	0.616651	-0.514858	-1.54401	-0.304427		0	4.86131	4.46873	0.399476	0.0059873	0.0150318
5052		PRDX1		ENSG00000117450							3			0.886339	1.10765	0.670388	-0.557369	-0.991546	-1.11547		1.25825e-15	10.1762	9.77907	0.397218	0.000241503	0.00112618
10636		RGS14		ENSG00000169220							3			0.859668	0.798481	0.539117	0.0978172	-0.560396	-1.73469		-2.9976e-15	4.58904	4.18917	0.395116	0.0124567	0.0276729
54840		APTX		ENSG00000137074							3			0.670126	0.027948	1.5467	-0.366961	-1.29953	-0.578285		5.92119e-16	4.68765	4.30159	0.390016	0.0103569	0.0236558
1718		DHCR24		ENSG00000116133							3			0.720474	1.12567	0.821013	-0.653973	-1.21346	-0.799727		0	8.70936	8.31977	0.389902	0.000352826	0.00152142
6382		SDC1		ENSG00000115884							3			0.482122	1.31533	0.815885	-0.712943	-1.12016	-0.780234		-3.4972e-15	8.33106	7.96562	0.365784	0.000803449	0.00296344
9817		KEAP1		ENSG00000079999							3			0.54665	0.879252	1.15805	-0.437456	-1.28762	-0.858874		-1.38778e-15	5.47847	5.12032	0.359953	0.00328454	0.00921712
51389		RWDD1		ENSG00000111832							3			0.128209	1.03503	1.25207	-0.449733	-0.65827	-1.3073		-3.33067e-15	6.27092	5.9175	0.352595	0.00417486	0.0112062
5693		PSMB5		ENSG00000100804							3			0.511942	0.558587	1.40019	-0.814115	-1.29221	-0.364396		-2.12793e-15	7.3911	7.0466	0.345482	0.00263896	0.00774912
55364		IMPACT		ENSG00000154059							3			0.948908	0.287426	1.17775	-1.46684	-0.595297	-0.351955		0	5.10956	4.76356	0.345424	0.0082961	0.019699
6414		SELENOP		ENSG00000250722							3			1.00505	0.597796	0.857055	-1.56437	-0.605414	-0.290117		-1.43404e-15	4.21634	3.87516	0.340733	0.0167741	0.0355599
5516		PPP2CB		ENSG00000104695							3			0.575896	1.12385	0.923741	-1.27011	-0.783976	-0.569406		1.62833e-15	7.07421	6.76058	0.313769	0.00292081	0.00835953
9555		MACROH2A1		ENSG00000113648							3			0.68076	1.37609	0.528042	-1.0321	-0.992408	-0.560384		-5.12553e-15	8.45037	8.15073	0.299877	0.00307872	0.00873257
5151		PDE8A		ENSG00000073417							3			1.20461	0.428648	0.915747	-1.03049	-1.15405	-0.364471		8.32667e-16	6.23921	5.95043	0.28974	0.00773171	0.0185749
2879		GPX4		ENSG00000167468							3			0.856012	-0.151989	1.47406	-0.639853	-0.279819	-1.25841		0	6.77487	6.50036	0.272931	0.0189745	0.0394644
50640		PNPLA8		ENSG00000135241							3			1.47204	0.397001	0.564644	-1.07563	-0.306513	-1.05154		-5.62513e-15	5.52348	5.26815	0.253322	0.0242627	0.0483343
2936		GSR		ENSG00000104687							3			0.425964	0.66501	1.4426	-0.577275	-1.13377	-0.822528		0	7.94889	7.71389	0.235248	0.0138229	0.0301729
64223		MLST8		ENSG00000167965				6		4				0.88901	0.776993	0.916153	-0.638743	-0.486841	-1.45657		-1.40628e-15	4.78942	3.881	0.897846	3.0349e-05	0.000223182
368		ABCC6		ENSG00000091262						4				1.20633	0.322083	0.937177	-1.27518	-0.257498	-0.93292		0	2.45738	1.00193	1.42213	0.000414311	0.00173626
8671		SLC4A4		ENSG00000080493						4				1.19013	0.971252	0.497027	-0.757617	-0.870607	-1.03019		1.40628e-15	5.37983	4.42319	0.955709	2.60627e-06	3.54339e-05
516		ATP5MC1		ENSG00000159199						4				0.804214	0.682293	1.19412	-1.10399	-0.795744	-0.780894		-2.59052e-16	7.97145	7.05391	0.917237	4.14559e-07	8.72989e-06
669		BPGM		ENSG00000172331						4				1.14253	0.602008	0.884176	-1.25335	-0.8176	-0.557765		-1.33227e-15	4.22027	3.38387	0.836516	5.05174e-05	0.000330583
267020		ATP5MGL		ENSG00000249222						4				0.789345	0.641619	0.991768	-0.665802	-0.173141	-1.58379		0	3.59577	2.75724	0.816671	0.000925677	0.00332257
56848		SPHK2		ENSG00000063176						4				1.19801	0.893073	0.575942	-0.957205	-0.685371	-1.02445		0	3.23565	2.54144	0.689169	0.000866724	0.00315299
5571		PRKAG1		ENSG00000181929						4				0.777886	0.972466	0.954939	-0.648374	-1.00151	-1.05541		8.14164e-16	6.44842	5.83973	0.608949	1.56474e-05	0.000136764
3692		EIF6		ENSG00000242372						4				0.778508	1.07458	0.852884	-0.703995	-0.922743	-1.07923		5.18104e-16	8.02331	7.47572	0.54755	1.76996e-05	0.000149537
518		ATP5MC3		ENSG00000154518						4				0.713488	1.16946	0.82284	-0.845745	-0.953152	-0.90689		-5.90269e-15	8.84778	8.30256	0.54532	1.47241e-05	0.000130223
2584		GALK1		ENSG00000108479						4				0.202012	1.1112	1.22562	-0.652397	-1.03632	-0.850112		2.51651e-15	4.22161	3.71211	0.51237	0.00178191	0.00563093
5216		PFN1		ENSG00000108518						4				0.228231	1.26621	1.02402	-0.99608	-0.491926	-1.03046		-3.03461e-15	6.71038	6.2154	0.49385	0.000379442	0.00161256
339123		JMJD8		ENSG00000161999						4				0.449203	0.883057	1.26127	-1.0749	-0.515276	-1.00335		-5.55112e-16	6.85872	6.38972	0.467926	0.000283064	0.00127304
11164		NUDT5		ENSG00000165609						4				1.16521	0.843588	0.361929	-1.55396	-0.568541	-0.24822		3.20114e-15	6.19412	5.82838	0.365669	0.00427991	0.0114323
84833		ATP5MK		ENSG00000173915						4				0.379035	1.20442	0.946285	-0.385421	-0.895166	-1.24915		-2.14643e-15	7.01548	6.66431	0.351108	0.00213366	0.00651788
481		ATP1B1		ENSG00000143153						4				1.18281	0.860764	0.653869	-0.837662	-0.95678	-0.902997		-4.58892e-15	11.2126	10.866	0.346634	0.000458468	0.00188328
204		AK2		ENSG00000004455						4				0.978819	1.18724	0.354261	-0.390285	-1.27239	-0.857646		7.03141e-16	7.76184	7.43578	0.326706	0.00270981	0.00790763
3300		DNAJB2		ENSG00000135924						4				0.398886	1.06806	1.06161	-0.300102	-1.10867	-1.11978		-8.51171e-16	5.29491	5.01434	0.281304	0.0150436	0.0324181
9556		ATP5MJ		ENSG00000156411						4				0.936012	1.06916	0.712863	-0.830636	-0.971285	-0.916112		-1.9984e-15	7.63672	7.36346	0.273349	0.00454309	0.0119562
2267		FGL1		ENSG00000104760					5					0.951747	0.804001	0.975862	-0.891812	-0.981936	-0.857862		0	2.02847	-3.15317	5.19121	2.66565e-08	1.11342e-06
1015		CDH17		ENSG00000079112					5					0.896065	0.730036	0.661954	-0.428009	-0.119821	-1.74023		0	2.16718	-0.983907	3.05012	0.000569932	0.00224846
1010		CDH12		ENSG00000154162					5					0.73698	0.969513	0.95173	-1.20802	-0.501207	-0.948999		2.77556e-16	4.34517	1.35095	2.96195	8.29728e-08	2.66267e-06
654346		LGALS9C		ENSG00000171916					5					0.844449	0.861835	0.997491	-0.627604	-1.0419	-1.03427		0	3.95139	1.11305	2.84613	1.01229e-08	5.18688e-07
2045		EPHA7		ENSG00000135333					5					0.973638	0.819618	0.936256	-0.822468	-1.01992	-0.887125		0	3.23737	0.8741	2.37099	4.9887e-08	1.83006e-06
27289		RND1		ENSG00000172602					5					1.04845	0.648595	0.810718	-0.499472	-0.476535	-1.53175		0	1.99542	-0.415066	2.36496	8.49029e-05	0.000490654
284194		LGALS9B		ENSG00000170298					5					0.831047	0.897868	0.988593	-1.04485	-0.703529	-0.96913		0	3.08914	0.777893	2.29523	1.77781e-07	4.72688e-06
6288		SAA1		ENSG00000173432					5					0.868639	1.07108	0.785183	-0.974664	-0.868565	-0.881678		-9.4369e-16	6.85299	4.69986	2.15306	7.41503e-11	1.46632e-08
3965		LGALS9		ENSG00000168961					5					0.902666	0.970369	0.856514	-0.840662	-1.04268	-0.846204		3.33067e-16	6.13077	3.99896	2.13602	8.71189e-11	1.67057e-08
6402		SELL		ENSG00000188404					5					0.692416	1.02258	0.844141	-1.36769	-0.294099	-0.89735		0	1.97011	-0.141114	2.07696	8.58126e-05	0.000494781
3659		IRF1		ENSG00000125347					5					0.891398	0.960727	0.837399	-1.18071	-0.910678	-0.598139		0	6.43775	4.48565	1.95487	5.53736e-09	3.40198e-07
116844		LRG1		ENSG00000171236					5					0.788099	0.857825	1.05379	-0.670234	-0.905326	-1.12416		-1.18424e-15	6.51829	4.72055	1.79637	3.85591e-09	2.62367e-07
285613		RELL2		ENSG00000164620					5					0.683693	0.697015	0.935301	-0.809911	0.0781625	-1.58426		0	2.66466	1.02776	1.56995	0.00101484	0.0035687
2633		GBP1		ENSG00000117228					5					0.804289	0.909393	0.791946	-1.54876	-0.624171	-0.332693		2.68304e-16	5.54125	3.97749	1.56386	1.00704e-05	9.80549e-05
6657		SOX2		ENSG00000181449					5					0.802561	0.691827	0.726903	-1.74448	0.071437	-0.548252		0	2.51003	1.05593	1.41266	0.0025499	0.0075282
18		ABAT		ENSG00000183044					5					0.612291	1.1563	0.6326	-0.0238398	-1.01342	-1.36393		0	3.8758	2.64089	1.23724	0.000182666	0.000904113
114897		C1QTNF1		ENSG00000173918					5					1.31548	0.394683	0.284345	0.314506	-1.5207	-0.788312		0	1.73102	0.564467	1.20066	0.0121763	0.0271309
4067		LYN		ENSG00000254087					5					0.821864	0.769256	1.12125	-0.780689	-0.951527	-0.980154		-5.36608e-16	7.2438	6.17356	1.07023	4.79745e-08	1.76501e-06
5578		PRKCA		ENSG00000154229					5					0.926948	0.662261	1.05349	-0.516718	-0.882104	-1.24388		-9.99201e-16	5.55458	4.77863	0.774381	1.2643e-05	0.000116202
1613		DAPK3		ENSG00000167657					5					0.48675	1.02852	0.89668	-0.587888	-0.244216	-1.57985		2.59052e-15	4.13376	3.59602	0.527598	0.00313033	0.00885505
5879		RAC1		ENSG00000136238					5					0.647385	1.1433	0.827416	-0.550284	-1.30628	-0.76154		0	11.0042	10.7476	0.256912	0.00488195	0.0126923
57414		RHBDD2		ENSG00000005486			7							0.933334	0.867298	0.916746	-0.934114	-0.699703	-1.08356		-1.07322e-15	4.44847	3.18662	1.25442	3.42598e-07	7.59355e-06
26270		FBXO6		ENSG00000116663			7							1.10186	0.503772	0.382302	0.415505	-1.60486	-0.79858		1.4803e-16	1.62062	0.564467	1.0913	0.0162563	0.0346247
1491		CTH		ENSG00000116761			7							0.242022	0.916621	1.18619	-0.0691252	-1.36145	-0.914252		-2.40548e-16	3.51302	2.50823	1.02223	0.000677272	0.00257404
4189		DNAJB9		ENSG00000128590			7							1.14024	0.654313	0.862555	-0.546699	-1.02427	-1.08614		0	5.33545	4.32968	1.00592	2.06339e-06	3.04363e-05
468		ATF4		ENSG00000128272			7							0.784599	1.03785	0.855246	-0.542855	-1.03299	-1.10185		1.11022e-15	8.43759	7.70222	0.735517	2.09979e-06	3.07811e-05
7873		MANF		ENSG00000145050			7							0.567711	1.03895	1.04551	-0.759067	-1.20836	-0.684741		3.64523e-15	7.75028	7.02769	0.723938	4.98697e-06	5.76921e-05
27248		ERLEC1		ENSG00000068912			7							0.732863	0.932906	1.045	-0.908249	-1.06113	-0.741394		3.34917e-15	6.87725	6.22597	0.652224	5.74641e-06	6.41894e-05
80267		EDEM3		ENSG00000116406			7							1.37802	-0.0778448	1.0661	-1.00936	-0.775979	-0.580935		8.14164e-16	6.06511	5.51264	0.552034	0.000840327	0.00307757
5611		DNAJC3		ENSG00000102580			7							1.00504	0.744279	0.966228	-0.792125	-1.07374	-0.849685		1.96139e-15	7.21433	6.67541	0.539322	2.51805e-05	0.000194914
10273		STUB1		ENSG00000103266			7							0.838486	0.429144	1.29007	-0.711285	-0.578272	-1.26814		-9.62193e-16	7.10148	6.59081	0.5093	0.000202117	0.000981579
65992		DDRGK1		ENSG00000198171			7							0.906919	-0.0765807	1.49021	-0.548851	-1.08613	-0.685569		8.51171e-16	4.08067	3.68867	0.394158	0.0133705	0.0293576
3428		IFI16		ENSG00000163565				6						0.916381	0.856223	0.898037	-1.07941	-0.487782	-1.10345		-4.81097e-16	5.47164	4.35019	1.11433	7.31805e-07	1.34925e-05
83667		SESN2		ENSG00000130766				6						0.68142	0.820774	1.19127	-0.880052	-1.01656	-0.796858		1.4803e-16	5.47939	4.42101	1.06047	4.47831e-07	9.24593e-06
94241		TP53INP1		ENSG00000164938				6						0.605996	1.09686	0.887318	-0.560914	-1.3812	-0.648065		-5.73615e-16	3.09928	2.07892	1.04055	0.000159368	0.000806601
90410		IFT20		ENSG00000109083				6						0.889471	0.617921	1.10153	-0.455595	-1.28602	-0.867309		6.29126e-16	5.66843	4.80934	0.862847	1.06624e-05	0.000102853
25851		TECPR1		ENSG00000205356				6						0.0491858	0.587768	1.64871	-0.433098	-1.04938	-0.803188		0	3.77949	2.94993	0.836126	0.00132838	0.00443987
25827		FBXL2		ENSG00000153558				6						1.01804	-0.236282	1.43567	-0.974998	-0.870396	-0.372033		2.22045e-16	2.42731	1.66551	0.765279	0.00953685	0.0221076
84313		VPS25		ENSG00000131475				6						0.583006	0.846133	1.23795	-0.725009	-0.962408	-0.979676		3.33067e-16	5.96303	5.21002	0.753327	7.10931e-06	7.54195e-05
25989		ULK3		ENSG00000140474				6						0.777975	0.951931	0.803713	-0.183856	-1.33002	-1.01974		-3.33067e-16	5.04981	4.34585	0.708644	0.000134823	0.000707723
80700		UBXN6		ENSG00000167671				6						0.9025	1.00328	0.715767	-0.376328	-1.07532	-1.1699		2.22045e-15	6.50314	5.82277	0.680914	2.1364e-05	0.000172328
80772		CPTP		ENSG00000224051				6						0.40367	0.723066	1.42135	-1.05091	-0.93407	-0.563102		-8.69675e-16	4.70985	4.09232	0.619794	0.00031852	0.00139681
5119		CHMP1A		ENSG00000131165				6						0.0792303	1.21317	1.19708	-0.740688	-0.799577	-0.949213		-8.14164e-16	6.0136	5.41076	0.602939	0.000226965	0.00107382
11267		SNF8		ENSG00000159210				6						0.151911	1.14885	1.1973	-0.953318	-0.525806	-1.01894		-4.81097e-16	6.27626	5.67498	0.599753	0.000197073	0.000962992
4943		TBC1D25		ENSG00000068354				6						0.61546	0.163762	1.62668	-0.863232	-0.852622	-0.690048		6.10623e-16	4.02846	3.43073	0.597926	0.00188188	0.00588658
51160		VPS28		ENSG00000160948				6						0.865527	0.659232	1.10945	-0.542731	-0.818045	-1.27343		0	8.37855	7.8174	0.560766	3.38749e-05	0.000241891
1020		CDK5		ENSG00000164885				6						0.248144	0.391899	1.66438	-0.454294	-1.14506	-0.705076		4.07082e-16	4.39319	3.87005	0.527644	0.00344241	0.00958783
29919		RMC1		ENSG00000141452				6						1.43483	0.17815	0.876189	-0.839324	-0.62954	-1.02031		7.77156e-16	3.73264	3.24279	0.485112	0.00531935	0.0135949
79837		PIP4K2C		ENSG00000166908				6						-0.0407922	0.975356	1.42501	-0.47844	-1.03574	-0.845396		-3.9598e-15	5.8091	5.51931	0.290647	0.0135089	0.029605
10321		CRISP3		ENSG00000096006										0.91516	0.920306	0.831893	-0.598676	-0.784008	-1.28468		0	7.65283	-1.06424	8.66476	2.99766e-09	2.13137e-07
2938		GSTA1		ENSG00000243955										0.944418	0.868499	0.903774	-0.762287	-0.82546	-1.12894		0	5.25533	-2.09653	7.31656	4.37076e-11	9.72415e-09
92304		SCGB3A1		ENSG00000161055										0.875877	0.886829	0.909291	-0.613986	-1.27889	-0.779122		0	5.05679	-1.85088	6.99735	8.0814e-09	4.48588e-07
174		AFP		ENSG00000081051										0.900234	0.918658	0.918197	-0.89727	-0.969915	-0.869904		0	3.28808	-3.15317	6.45364	2.44452e-10	3.66615e-08
56670		SUCNR1		ENSG00000198829										0.891945	0.922202	0.919714	-0.826344	-0.899211	-1.00831		0	5.33718	-1.0769	6.40553	7.91881e-13	7.15861e-10
131177		FAM3D		ENSG00000198643										0.936965	0.900479	0.899691	-0.88995	-0.880396	-0.966789		-2.03541e-16	6.30855	-0.00760182	6.30764	1.11825e-14	2.35877e-11
3957		LGALS2		ENSG00000100079										0.925394	0.863472	0.887008	-0.755251	-0.646881	-1.27374		0	6.0077	-0.10922	6.05333	2.86272e-09	2.08222e-07
1401		CRP		ENSG00000132693										0.93122	0.947686	0.857692	-0.947282	-0.87326	-0.916056		0	4.97441	-0.669435	5.63732	1.25018e-12	9.30721e-10
79853		TM4SF20		ENSG00000168955										0.881663	0.866544	0.986111	-0.893926	-0.978218	-0.862173		0	2.39243	-3.15317	5.55671	6.48642e-09	3.75289e-07
7033		TFF3		ENSG00000160180										0.916664	0.820682	0.969651	-1.15593	-0.834308	-0.716763		0	4.66689	-0.753282	5.41714	4.12436e-10	5.26453e-08
2819		GPD1		ENSG00000167588										0.836845	0.793719	0.833217	-0.625767	-1.58786	-0.250157		-1.29526e-16	4.31554	-0.91509	5.39754	1.38961e-05	0.000124289
9068		ANGPTL1		ENSG00000116194										1.04461	0.836384	0.848021	-0.891672	-0.978311	-0.859034		0	2.23176	-3.15317	5.39454	1.5255e-08	7.02061e-07
340547		VSIG1		ENSG00000101842										0.889779	0.795566	0.834936	-0.737407	-0.281043	-1.50183		0	3.81432	-1.0769	4.77021	7.19012e-06	7.60173e-05
325		APCS		ENSG00000132703										1.03022	0.988729	0.617038	-0.465913	-1.15068	-1.0194		0	2.10074	-2.62485	4.75475	1.0476e-06	1.77727e-05
185		AGTR1		ENSG00000144891										0.854025	0.933572	0.946901	-0.89088	-0.990124	-0.853494		0	1.55727	-3.15317	4.71991	1.10911e-07	3.27966e-06
84935		MEDAG		ENSG00000102802										1.02832	0.769724	0.903083	-0.723608	-0.821992	-1.15553		0	3.94035	-0.753282	4.66749	2.96475e-09	2.12184e-07
90993		CREB3L1		ENSG00000157613										0.932756	0.885805	0.893168	-0.657991	-0.973498	-1.08024		0	5.56784	0.910411	4.65769	7.60376e-11	1.48051e-08
223075		ITPRID1		ENSG00000180347										0.968222	0.949279	0.814144	-0.888606	-0.994216	-0.848822		0	2.85368	-1.56821	4.43486	4.55173e-09	2.94094e-07
9027		NAT8		ENSG00000144035										0.938927	0.774543	0.912456	-0.451716	-0.843918	-1.33029		0	2.58323	-1.85088	4.40921	8.39582e-07	1.49623e-05
105375224		LOC105375224		ENSG00000231418										0.774041	0.946773	0.903629	-0.639031	-1.38554	-0.599868		0	2.21922	-2.09653	4.38872	1.58297e-06	2.44915e-05
119467		CLRN3		ENSG00000180745										0.914354	0.977704	0.829974	-0.939007	-1.04623	-0.736799		0	5.01649	0.676275	4.36487	3.96802e-11	9.72415e-09
8424		BBOX1		ENSG00000129151										0.866491	1.01259	0.79467	-0.654738	-0.759019	-1.25999		0	2.28678	-2.09653	4.35491	3.05747e-07	6.98471e-06
92747		BPIFB1		ENSG00000125999										0.848191	1.04383	0.834024	-0.808965	-0.917419	-0.999659		0	5.20932	0.912259	4.29674	1.30905e-11	4.60203e-09
651		BMP3		ENSG00000152785										0.82034	1.00754	0.892253	-0.936013	-1.04721	-0.736908		0	3.95709	-0.224961	4.20969	6.63773e-10	7.05942e-08
7031		TFF1		ENSG00000160182										0.916004	0.86687	0.929648	-0.771681	-0.788345	-1.1525		0	6.36215	2.21065	4.13503	4.19162e-11	9.72415e-09
126		ADH1C		ENSG00000248144										0.922406	0.872234	0.820562	-1.40214	-0.525009	-0.688049		0	2.25467	-1.85088	4.07282	2.48159e-06	3.43246e-05
64922		LRRC19		ENSG00000184434										0.874053	0.963792	0.898266	-0.896789	-0.872384	-0.966938		0	5.53913	1.51028	4.02424	7.52122e-13	7.15861e-10
147495		APCDD1		ENSG00000154856										0.783432	0.918182	0.844966	-0.254424	-0.883892	-1.40827		0	2.29944	-1.68907	3.9722	8.94855e-06	8.93161e-05
797		CALCB		ENSG00000175868										0.748853	0.91686	0.796657	-0.871374	-0.110297	-1.4807		0	2.61843	-1.39137	3.89806	4.99043e-05	0.000327418
4588		MUC6		ENSG00000184956										1.03518	0.700947	0.964043	-1.10602	-0.880072	-0.714073		0	2.75145	-1.0769	3.82957	5.98541e-08	2.1042e-06
1646		AKR1C2		ENSG00000151632										0.899585	0.959522	0.87763	-0.958626	-0.892631	-0.88548		0	6.46273	2.66897	3.79367	1.04701e-13	1.47232e-10
3760		KCNJ3		ENSG00000162989										0.90842	0.899858	0.876193	-1.19357	-0.57036	-0.920541		0	3.67396	-0.141114	3.77562	3.31701e-08	1.32848e-06
684		BST2		ENSG00000130303										0.920733	0.668368	0.847586	-1.60904	-0.247037	-0.580613		0	2.59417	-1.22605	3.7602	6.7347e-05	0.000414968
51554		ACKR4		ENSG00000129048										0.883911	0.929978	0.720115	-1.51906	-0.587118	-0.42783		0	2.13892	-1.60522	3.73253	1.57281e-05	0.000137279
10008		KCNE3		ENSG00000175538										0.893123	0.927964	0.85968	-1.23863	-0.602582	-0.839551		0	5.26059	1.52769	3.70917	5.27197e-09	3.27069e-07
102724550		LINC02015		ENSG00000231574										0.956026	0.773791	0.881156	-1.26538	-0.353167	-0.992431		0	3.77621	0.0644427	3.64248	8.79614e-07	1.55264e-05
83875		BCO2		ENSG00000197580										0.94404	0.960485	0.820769	-0.90979	-0.772016	-1.04349		0	3.68707	0.0727342	3.5946	1.6951e-09	1.38408e-07
796		CALCA		ENSG00000110680										0.758171	0.784661	0.998939	-0.766469	-0.318319	-1.45698		0	1.96335	-1.68907	3.57558	2.22617e-05	0.000177757
23671		TMEFF2		ENSG00000144339										0.631088	0.859645	0.903419	-1.54571	-0.0385902	-0.809848		0	2.25596	-1.39137	3.56311	0.000174831	0.000873533
4584		MUC3A		ENSG00000169894										0.944101	0.628513	1.06168	-0.451628	-1.1071	-1.07557		0	4.10264	0.564467	3.55277	1.58515e-07	4.32364e-06
4886		NPY1R		ENSG00000164128										0.999629	0.935783	0.783391	-1.05724	-0.912037	-0.74953		0	6.28232	2.80449	3.48151	2.27823e-11	6.40741e-09
50506		DUOX2		ENSG00000140279										1.05805	0.5827	1.00582	-0.873956	-0.574515	-1.1981		0	2.69139	-0.794234	3.43941	8.18571e-07	1.46532e-05
10537		UBD		ENSG00000213886										1.00035	0.97472	0.750528	-0.937752	-0.829219	-0.958622		0	8.29908	4.89154	3.40566	1.89399e-12	1.33169e-09
3075		CFH		ENSG00000000971										0.910507	0.913461	0.90033	-1.09143	-0.844956	-0.787913		0	5.60065	2.19779	3.40151	2.39351e-11	6.58528e-09
5053		PAH		ENSG00000171759										1.12696	0.762773	0.79067	-1.17696	-0.81332	-0.690123		0	4.51197	1.13611	3.37251	9.43307e-09	4.9209e-07
111		ADCY5		ENSG00000173175										0.992811	0.812838	0.902456	-0.714976	-0.852136	-1.14099		0	5.20992	1.83453	3.36356	3.92593e-10	5.12233e-08
55816		DOK5		ENSG00000101134										0.853922	0.808523	0.616831	-1.76035	-0.219768	-0.299158		-8.32667e-17	2.53386	-0.863051	3.35372	0.000451518	0.00185834
112817		HOGA1		ENSG00000241935										0.904742	0.903043	0.863838	-1.03816	-0.49435	-1.13912		0	4.04459	0.641576	3.35065	5.3103e-08	1.92021e-06
10231		RCAN2		ENSG00000172348										0.900259	0.974686	0.818543	-0.58178	-1.08217	-1.02954		-4.07082e-16	5.53157	2.19559	3.34641	1.38682e-09	1.19398e-07
79782		LRRC31		ENSG00000114248										0.698864	0.836496	0.961732	-0.914556	-1.42306	-0.159479		9.71445e-17	2.6348	-0.617396	3.33438	1.99451e-05	0.000163065
6863		TAC1		ENSG00000006128										1.10425	0.910279	0.631468	-1.24843	-0.793937	-0.603623		0	3.65945	0.387206	3.27204	1.76958e-07	4.72688e-06
2550		GABBR1		ENSG00000204681										1.00266	0.977554	0.744492	-0.954276	-0.826377	-0.944057		-1.66533e-16	8.28461	5.03238	3.25058	2.98593e-12	1.75642e-09
100507127		LINC00707		ENSG00000238266										1.03061	0.791885	0.892877	-0.958797	-0.717885	-1.03869		0	3.96954	0.697557	3.24585	2.83345e-09	2.08021e-07
9245		GCNT3		ENSG00000140297										0.973199	0.933793	0.824197	-0.86457	-1.01077	-0.855847		-1.66533e-16	6.20321	3.00955	3.19962	3.0532e-12	1.75642e-09
3429		IFI27		ENSG00000165949										0.849198	1.08873	0.746761	-1.16421	-0.649406	-0.871074		2.40548e-16	6.26969	3.10432	3.1559	2.27708e-09	1.77231e-07
399948		COLCA1		ENSG00000196167										0.903789	0.989078	0.813276	-0.645348	-1.07261	-0.988185		-1.4803e-16	3.97921	0.84671	3.14745	5.6802e-09	3.47288e-07
6567		SLC16A2		ENSG00000147100										1.15162	0.949061	0.554198	-1.15638	-0.694603	-0.803897		0	3.70189	0.552925	3.13184	1.40758e-07	3.98428e-06
101926928		CRAT37		ENSG00000258551										1.05801	0.752218	0.77111	-0.435571	-0.735024	-1.41074		0	2.72235	-0.415066	3.10611	4.6334e-06	5.47091e-05
43		ACHE		ENSG00000087085										0.809312	0.975347	0.946233	-0.961352	-0.95005	-0.81949		0	4.32755	1.23476	3.10011	2.31478e-10	3.61678e-08
79094		CHAC1		ENSG00000128965										0.972446	0.682072	1.03794	-0.675702	-1.11225	-0.904506		1.4803e-16	2.38091	-0.669435	3.06596	5.03481e-07	1.00664e-05
55897		MESP1		ENSG00000166823										0.890216	0.884815	0.897848	-0.572329	-0.844402	-1.25615		0	5.8788	2.83082	3.0377	6.44238e-09	3.75289e-07
7276		TTR		ENSG00000118271										0.871056	1.08156	0.714613	-0.796841	-0.637956	-1.23243		0	2.97827	-0.0890747	3.03607	3.64499e-07	7.96737e-06
9288		TAAR3P		ENSG00000179073										0.647293	0.731645	0.925264	-1.74097	-0.279226	-0.284009		0	1.90102	-1.16075	3.02996	0.000499939	0.00202019
1045		CDX2		ENSG00000165556										0.950232	1.1371	0.52447	-0.585444	-1.27125	-0.755102		0	3.48004	0.499437	3.0265	9.11989e-07	1.59422e-05
57834		CYP4F11		ENSG00000171903										1.06458	0.924054	0.655113	-0.871842	-0.529797	-1.24211		0	2.25397	-0.794234	3.00694	2.93e-06	3.83725e-05
8499		PPFIA2		ENSG00000139220										0.875539	0.957665	0.674692	-1.48693	-0.256562	-0.764402		0	2.72556	-0.326579	3.00082	2.86903e-05	0.00021501
6446		SGK1		ENSG00000118515										0.945615	0.96519	0.792961	-1.13099	-0.664969	-0.907811		-3.70074e-16	5.10823	2.1368	2.95606	1.38438e-09	1.19398e-07
8000		PSCA		ENSG00000167653										0.796558	0.966061	0.843297	-1.27496	-0.989378	-0.341575		1.94289e-16	3.67689	0.753718	2.95353	7.46304e-07	1.36295e-05
6564		SLC15A1		ENSG00000088386										0.92201	0.771053	1.03045	-0.80544	-0.907519	-1.01055		0	4.64442	1.68755	2.95274	3.11883e-10	4.43504e-08
8875		VNN2		ENSG00000112303										0.983494	0.991298	0.730463	-1.0675	-0.685057	-0.952695		1.66533e-16	5.05837	2.12399	2.91945	1.26389e-09	1.13506e-07
56667		MUC13		ENSG00000173702										0.780058	0.838006	1.08562	-0.853302	-0.7373	-1.11308		0	5.76839	2.88965	2.86578	6.15012e-10	6.98307e-08
8869		ST3GAL5		ENSG00000115525										1.13399	0.603554	0.957904	-0.966555	-0.822928	-0.905965		0	2.19555	-0.669435	2.8549	9.98182e-07	1.70486e-05
326624		RAB37		ENSG00000172794										0.799234	0.908868	0.828688	-0.937431	-1.38735	-0.212012		0	2.64748	-0.141114	2.85426	1.35072e-05	0.000121906
80258		EFHC2		ENSG00000183690										0.811984	0.936473	0.977533	-1.03654	-0.787294	-0.902158		0	4.54953	1.74154	2.8002	4.40111e-10	5.46083e-08
54102		CLIC6		ENSG00000159212										0.896384	1.07155	0.56124	-1.4634	-0.642019	-0.423748		0	2.21559	-0.511568	2.72448	2.94555e-05	0.00021903
130576		LYPD6B		ENSG00000150556										1.06681	0.801964	0.805673	-0.748718	-1.24113	-0.684599		-2.03541e-16	3.76353	1.07734	2.72029	8.89223e-08	2.80879e-06
130		ADH6		ENSG00000172955										0.927581	0.903981	0.904925	-0.955193	-0.842556	-0.938738		2.03541e-16	5.03245	2.3216	2.70607	3.94068e-11	9.72415e-09
79831		KDM8		ENSG00000155666										1.09617	0.579117	0.794316	-0.611059	-1.53409	-0.324463		0	2.00537	-0.632425	2.70482	8.4489e-05	0.000489155
219970		GLYATL2		ENSG00000156689										0.91408	0.9753	0.769225	-0.689233	-0.662749	-1.30662		-2.96059e-16	4.44137	1.72783	2.68778	6.80451e-08	2.32124e-06
22854		NTNG1		ENSG00000162631										0.846363	0.81624	0.960876	-1.37329	-0.740695	-0.509495		0	1.91738	-0.753282	2.66937	1.10197e-05	0.000105098
4939		OAS2		ENSG00000111335										0.893687	0.874228	0.852355	-1.39756	-0.681534	-0.541172		1.85037e-16	4.42044	1.77987	2.63544	3.45673e-07	7.62168e-06
216		ALDH1A1		ENSG00000165092										0.949753	0.932414	0.817933	-0.678882	-1.17797	-0.843252		1.66533e-16	4.04254	1.43811	2.62648	1.60782e-08	7.31964e-07
10050		SLC17A4		ENSG00000146039										0.907729	0.908084	0.76839	-0.483368	-0.650048	-1.45079		0	2.87591	0.225397	2.61704	5.76196e-06	6.42497e-05
23632		CA14		ENSG00000118298										1.01359	0.678732	0.914612	-0.641008	-1.39047	-0.575455		0	2.29519	-0.265913	2.60554	8.99227e-06	8.96818e-05
131920		TMEM207		ENSG00000198398										0.892297	0.824722	0.847288	-1.4879	-0.617482	-0.458925		0	3.64567	1.03638	2.59983	3.76337e-06	4.66039e-05
27189		IL17C		ENSG00000124391										0.761253	1.05617	0.795603	-0.680879	-0.552675	-1.37948		0	2.67183	0.0762444	2.55941	4.8559e-06	5.6694e-05
866		SERPINA6		ENSG00000170099										0.950652	1.02565	0.746128	-0.809414	-0.9928	-0.920215		-1.4803e-16	3.94475	1.40684	2.54483	4.8109e-09	3.07509e-07
9966		TNFSF15		ENSG00000181634										0.717941	0.952156	0.851767	-1.47016	-0.788567	-0.263134		-9.25186e-17	3.17798	0.652954	2.53841	1.24756e-05	0.000115165
100289462		DEFB4B		ENSG00000177257										1.05818	0.93697	0.720959	-0.780365	-0.964452	-0.971296		4.996e-16	4.00325	1.48086	2.52469	6.44359e-09	3.75289e-07
8991		SELENBP1		ENSG00000143416										0.948027	0.938704	0.833556	-0.881861	-1.08904	-0.749388		2.22045e-16	5.9734	3.46558	2.51662	1.25367e-10	2.23471e-08
102724908		LOC102724908		ENSG00000266976										0.90324	0.710681	1.03347	-1.30972	-0.691134	-0.64653		0	2.3444	-0.169411	2.50393	4.3426e-06	5.23428e-05
84873		ADGRG7		ENSG00000144820										0.855641	0.871596	0.895787	-0.389974	-0.942703	-1.29035		0	2.40062	-0.0890747	2.48448	6.2073e-06	6.78993e-05
716		C1S		ENSG00000182326										0.455529	0.695848	1.15762	-1.24381	0.120793	-1.18598		0	2.58562	0.0141067	2.48168	0.000584675	0.00229304
4640		MYO1A		ENSG00000166866										0.839311	0.61357	1.17645	-1.24074	-0.819876	-0.56871		0	2.19792	-0.265913	2.46489	7.96557e-06	8.16636e-05
93082		NEURL3		ENSG00000163121										0.847793	0.966845	0.908919	-1.0705	-0.763064	-0.889989		0	4.79135	2.33004	2.45425	7.44863e-10	7.7909e-08
9751		SNPH		ENSG00000101298										0.849788	0.892591	0.902907	-0.915696	-1.27202	-0.457572		-1.0177e-16	4.1155	1.70144	2.45005	2.17667e-07	5.47671e-06
54474		KRT20		ENSG00000171431										0.801628	1.04009	0.793134	-0.679323	-1.34723	-0.608306		0	2.47827	0.0889004	2.43086	4.9804e-06	5.76687e-05
358		AQP1		ENSG00000240583										1.00359	0.907684	0.805433	-1.02609	-0.707043	-0.983571		-8.51171e-16	5.65764	3.25014	2.398	4.08051e-10	5.26453e-08
148398		SAMD11		ENSG00000187634										0.923467	0.818014	0.980819	-0.73298	-1.00175	-0.987565		0	4.00663	1.62541	2.38462	6.24077e-09	3.72562e-07
6536		SLC6A9		ENSG00000196517										0.784016	0.895717	0.921188	-1.188	-1.10951	-0.303408		0	2.48617	0.141551	2.3757	8.67859e-06	8.71025e-05
3248		HPGD		ENSG00000164120										0.981315	0.894312	0.856304	-0.943588	-0.808953	-0.979391		3.33067e-16	7.42115	5.04635	2.37255	6.84602e-12	3.03824e-09
10742		RAI2		ENSG00000131831										0.934727	1.01484	0.653318	-0.359718	-1.01141	-1.23175		0	2.6533	0.298244	2.35787	7.14308e-06	7.57142e-05
2719		GPC3		ENSG00000147257										0.862365	0.815405	1.05161	-0.91004	-0.875154	-0.944187		4.81097e-16	4.68525	2.32669	2.35545	6.25585e-10	6.98307e-08
7366		UGT2B15		ENSG00000196620										1.03933	0.744924	0.905476	-1.16053	-0.644325	-0.884878		-4.62593e-16	5.49697	3.13102	2.35395	6.15575e-09	3.69228e-07
284340		CXCL17		ENSG00000189377										1.06963	1.09189	0.453847	-0.532349	-0.992318	-1.09069		0	1.95965	-0.38677	2.35093	1.88577e-05	0.000156193
1673		DEFB4A		ENSG00000171711										0.734693	0.992631	0.938728	-1.2198	-0.549967	-0.896287		0	4.23284	1.86482	2.34813	1.15464e-07	3.40632e-06
10346		TRIM22		ENSG00000132274										0.905272	0.934561	0.756183	-1.23262	-1.06017	-0.303223		0	2.00781	-0.290267	2.32437	2.30261e-05	0.000182364
399512		SLC25A35		ENSG00000125434										0.90153	0.798177	0.892762	-0.609221	-1.44733	-0.535914		0	2.01159	-0.265913	2.32312	2.81543e-05	0.000212727
10590		SCGN		ENSG00000079689										0.914356	1.03806	0.75271	-1.0746	-0.681611	-0.948915		0	4.87664	2.54948	2.31603	4.49835e-09	2.9346e-07
110117499		P3R3URF-PIK3R3		ENSG00000278139										1.10409	0.794044	0.77535	-1.21231	-0.65284	-0.80834		-4.07082e-16	4.74697	2.44429	2.29061	3.93665e-08	1.50521e-06
389434		IYD		ENSG00000009765										1.41917	0.323741	0.706612	-1.19693	-0.913265	-0.339334		0	2.51572	0.238053	2.29004	8.10903e-05	0.000474251
91683		SYT12		ENSG00000173227										0.89575	0.601076	1.04342	-1.43254	-0.756276	-0.35143		-1.66533e-16	3.63765	1.3811	2.2602	7.23333e-06	7.62117e-05
5618		PRLR		ENSG00000113494										0.860841	0.41897	0.745289	-0.0549507	-0.0950745	-1.87507		0	3.03203	0.67594	2.25642	0.00404916	0.0109524
1298		COL9A2		ENSG00000049089										0.836932	1.09875	0.75751	-1.12715	-0.67871	-0.887333		2.59052e-16	3.15936	0.890458	2.25531	3.74106e-07	8.12124e-06
6291		SAA4		ENSG00000148965										0.651546	0.957296	1.07415	-0.96436	-1.08116	-0.637473		0	3.85785	1.63114	2.24556	8.89955e-08	2.80879e-06
100528017		SAA2-SAA4		ENSG00000255071										0.510494	1.10531	0.950349	-1.01372	-1.21318	-0.339261		0	3.39059	1.19113	2.24232	5.21325e-06	5.95399e-05
1368		CPM		ENSG00000135678										0.911312	0.954996	0.86665	-0.950079	-0.976384	-0.806495		1.66533e-16	5.91389	3.6893	2.22795	4.82032e-11	1.034e-08
389332		SMIM32		ENSG00000271824										0.649525	1.13252	0.892167	-0.968717	-0.621702	-1.0838		0	2.93467	0.697557	2.21655	1.23535e-06	2.0252e-05
8503		PIK3R3		ENSG00000117461										0.962426	0.917823	0.837105	-1.03982	-0.984202	-0.69333		1.85037e-16	6.4214	4.22266	2.20249	2.40863e-10	3.66615e-08
2537		IFI6		ENSG00000126709										0.877729	1.05161	0.793561	-1.00967	-0.915621	-0.797609		-5.18104e-16	8.95607	6.76315	2.19349	3.39099e-11	8.75843e-09
111216282		LINC02574		ENSG00000233975										0.875605	1.05373	0.793653	-1.00813	-0.913985	-0.800869		-3.51571e-16	8.95184	6.76113	2.19125	3.36869e-11	8.75843e-09
54739		XAF1		ENSG00000132530										1.15434	0.477678	1.00285	-1.15144	-0.680436	-0.802991		3.70074e-16	3.35624	1.15006	2.18906	1.4481e-06	2.28234e-05
113177		IZUMO4		ENSG00000099840										0.789412	0.850659	1.05556	-1.1214	-0.932631	-0.641606		0	1.67239	-0.507626	2.18721	1.61434e-05	0.000139843
79949		PLEKHS1		ENSG00000148735										1.00474	0.789641	0.909971	-0.768953	-1.16103	-0.774363		0	3.76285	1.59907	2.18152	5.79541e-08	2.04308e-06
8519		IFITM1		ENSG00000185885										0.839603	1.06365	0.794376	-1.15961	-0.717759	-0.820258		0	4.75405	2.5734	2.1745	1.1805e-08	5.92874e-07
7104		TM4SF4		ENSG00000169903										0.868925	0.923516	0.938806	-0.913299	-0.799091	-1.01886		-2.96059e-16	10.8221	8.663	2.15834	5.43952e-12	2.75371e-09
89765		RSPH1		ENSG00000160188										0.833796	0.913303	0.982538	-0.962814	-0.790042	-0.976781		0	4.85512	2.69098	2.15764	8.35713e-10	8.52967e-08
834		CASP1		ENSG00000137752										0.844836	0.965749	0.890701	-0.923396	-1.14106	-0.636827		0	2.5082	0.386595	2.14289	2.01718e-06	2.99642e-05
9537		TP53I11		ENSG00000175274										0.869213	1.008	0.844991	-1.03091	-0.742218	-0.949077		2.22045e-16	6.05871	3.91627	2.13811	2.53879e-10	3.73615e-08
91227		GGTLC2		ENSG00000100121										0.873872	1.15215	0.644246	-0.793541	-1.16539	-0.711344		0	2.96624	0.8741	2.11665	1.42128e-06	2.24846e-05
9518		GDF15		ENSG00000130513										0.845624	0.900921	0.982355	-1.03014	-0.894994	-0.80377		-4.81097e-16	6.99319	4.87933	2.11433	4.19673e-11	9.72415e-09
9636		ISG15		ENSG00000187608										0.823481	1.00673	0.895667	-0.970127	-0.98671	-0.769038		3.70074e-16	5.99991	3.91324	2.09055	1.8784e-10	3.04783e-08
152110		NEK10		ENSG00000163491										0.894911	1.04368	0.579906	-0.197735	-1.30445	-1.01631		0	2.07783	0.0206945	2.0841	9.22031e-05	0.00052188
4600		MX2		ENSG00000183486										1.00405	0.965095	0.678368	-1.29898	-0.717241	-0.631293		2.40548e-16	3.17669	1.09237	2.0791	1.7956e-06	2.71182e-05
115361		GBP4		ENSG00000162654										1.11619	0.733535	0.790496	-1.27053	-0.54543	-0.82427		1.4803e-16	3.55477	1.45365	2.07847	1.25585e-06	2.0482e-05
5265		SERPINA1		ENSG00000197249										1.00013	0.980977	0.734108	-1.05336	-0.894365	-0.767492		2.40548e-16	6.37051	4.32506	2.04651	4.98627e-10	6.0828e-08
10964		IFI44L		ENSG00000137959										1.0173	0.861678	0.816838	-1.19102	-0.80062	-0.704178		2.77556e-16	5.94583	3.91675	2.02821	4.22308e-09	2.79829e-07
83661		MS4A8		ENSG00000166959										0.845937	0.995916	0.829345	-0.675275	-0.717896	-1.27803		0	5.69274	3.66657	2.01695	2.57302e-08	1.08186e-06
197257		LDHD		ENSG00000166816										1.19702	0.505605	0.684027	-1.03464	-0.0205753	-1.33143		0	2.10519	0.0206945	2.01667	0.00050412	0.00203319
10866		HCP5		ENSG00000206337										0.631506	1.2613	0.727669	-1.22499	-0.640549	-0.754932		0	2.78838	0.766374	2.0133	7.95314e-06	8.16636e-05
2710		GK		ENSG00000198814										0.976693	0.910905	0.841007	-0.799979	-1.03238	-0.896241		0	4.71713	2.70996	2.01259	2.13207e-09	1.68817e-07
124220		ZG16B		ENSG00000162078										0.969973	0.892425	0.86555	-1.05078	-0.877108	-0.800058		7.03141e-16	5.97487	3.97457	2.00043	2.15131e-10	3.40337e-08
8708		B3GALT1		ENSG00000172318										1.20612	0.72848	0.759437	-0.835596	-0.849462	-1.00898		0	2.28835	0.290093	1.99126	6.43721e-06	6.93946e-05
129607		CMPK2		ENSG00000134326										1.0667	0.857833	0.538817	-0.748552	-1.49197	-0.222834		2.96059e-16	3.26718	1.33844	1.98727	4.91742e-05	0.000323907
80127		BBOF1		ENSG00000119636										0.754665	0.947876	0.795058	-0.308777	-0.64215	-1.54667		0	2.66466	0.662694	1.97503	6.61593e-05	0.000408844
387787		LIPT2		ENSG00000175536										1.08866	0.674951	0.928152	-0.929566	-1.08238	-0.679822		-2.40548e-16	3.84164	1.88945	1.96401	1.31867e-07	3.77899e-06
57568		SIPA1L2		ENSG00000116991										0.394416	1.14336	1.03578	-1.10978	-1.01594	-0.447841		2.31296e-16	1.93293	-0.00760182	1.96081	7.00296e-05	0.000424406
399694		SHC4		ENSG00000185634										0.870339	0.353668	1.20294	-0.328341	-1.47386	-0.624744		0	2.15327	0.238053	1.95611	0.000255814	0.00117941
105375267		LOC105375267		ENSG00000223829										1.13755	0.800842	0.639113	-0.557824	-1.40063	-0.619052		0	3.69387	1.77263	1.95572	5.08803e-06	5.84869e-05
220441		RNF152		ENSG00000176641										0.996647	0.783638	0.931522	-0.790187	-1.12538	-0.79624		0	3.57521	1.63608	1.95274	1.31978e-07	3.77899e-06
100534612		C1QTNF3-AMACR		ENSG00000273294										0.868681	0.93797	0.927625	-0.997089	-0.900395	-0.836791		3.51571e-16	5.75907	3.8118	1.94794	1.72129e-10	2.8664e-08
58476		TP53INP2		ENSG00000078804										0.911537	0.942241	0.729655	-0.592412	-0.539521	-1.4515		0	4.39351	2.426	1.94205	2.2843e-06	3.24104e-05
84915		FAM222A		ENSG00000139438										0.871255	0.830407	0.90845	-0.54636	-0.645862	-1.41789		0	2.74299	0.783551	1.9338	1.26132e-05	0.000116097
23600		AMACR		ENSG00000242110										0.85852	0.961098	0.912111	-0.962179	-0.973777	-0.795774		0	6.02286	4.0943	1.93124	1.71257e-10	2.8664e-08
8339		H2BC8		ENSG00000273802										0.888814	0.409606	1.31613	-0.982935	-0.735786	-0.895825		0	2.12654	0.193591	1.92128	3.66254e-05	0.000257375
6289		SAA2		ENSG00000134339										0.893847	0.993353	0.81322	-0.767341	-1.18534	-0.747735		-4.81097e-16	5.5269	3.63059	1.907	6.76076e-09	3.85424e-07
23228		PLCL2		ENSG00000154822										0.886451	0.984727	0.830808	-1.13274	-0.925882	-0.643361		2.96059e-16	5.31221	3.41175	1.90508	7.00004e-09	3.95502e-07
2646		GCKR		ENSG00000084734										1.05673	0.899795	0.228543	-1.70043	-0.321618	-0.163023		9.71445e-17	2.41733	0.500885	1.90163	0.00161967	0.00520664
8398		PLA2G6		ENSG00000184381										0.72187	1.05453	0.598368	-0.863033	-1.50464	-0.00708953		2.64545e-17	1.62062	-0.209931	1.8893	0.000695237	0.00263204
2781		GNAZ		ENSG00000128266										0.828394	0.865611	0.973347	-0.843546	-0.563785	-1.26002		-4.44089e-16	4.43028	2.52367	1.88603	1.80496e-07	4.78073e-06
8997		KALRN		ENSG00000160145										1.05134	1.0068	0.653901	-0.912966	-0.927906	-0.871169		-2.40548e-16	4.55779	2.69071	1.86888	1.46647e-08	6.7984e-07
55076		TMEM45A		ENSG00000181458										0.989724	0.711725	0.959087	-1.25382	-0.575767	-0.830953		3.14563e-16	4.02637	2.14694	1.86376	4.62796e-07	9.47758e-06
1373		CPS1		ENSG00000021826										1.13919	0.908533	0.558403	-0.959703	-1.20308	-0.443344		1.75785e-16	2.28604	0.455412	1.85677	3.35982e-05	0.000240644
653190		ABCC6P1		ENSG00000256340										1.0973	0.703676	0.887269	-0.740682	-0.788839	-1.15873		0	2.29944	0.439246	1.84772	1.12922e-05	0.000106494
100132234		LINC00543		ENSG00000260704										0.79017	0.74697	1.06564	-1.39755	-0.638961	-0.566265		3.70074e-16	2.7713	0.923801	1.83904	1.66536e-05	0.000143477
8618		CADPS		ENSG00000163618										0.768433	0.861084	1.07877	-1.04561	-0.711402	-0.951268		-1.66533e-16	4.02435	2.17566	1.83886	7.19997e-08	2.39168e-06
283375		SLC39A5		ENSG00000139540										0.64278	0.509891	1.40492	-1.13324	-0.877125	-0.547231		0	2.19511	0.370429	1.82983	7.3748e-05	0.000439432
2644		GCHFR		ENSG00000137880										0.29148	1.28878	0.954278	-0.819449	-0.54037	-1.17471		0	3.11394	1.26463	1.82817	2.73709e-05	0.000208678
2697		GJA1		ENSG00000152661										0.846117	0.870573	1.0092	-1.05073	-0.854649	-0.820508		-1.03621e-15	7.68694	5.87764	1.80912	1.49116e-10	2.55029e-08
10788		IQGAP2		ENSG00000145703										0.990701	0.83832	0.886182	-1.0979	-0.901362	-0.71594		-8.88178e-16	6.79685	4.99312	1.80452	8.45108e-10	8.55655e-08
1562		CYP2C18		ENSG00000108242										0.933442	1.02777	0.756246	-0.988634	-0.744713	-0.98411		-2.40548e-16	5.37709	3.58207	1.7898	3.4263e-09	2.40907e-07
221424		LRRC73		ENSG00000204052										0.872241	0.350103	1.26256	-1.14908	-0.274229	-1.06159		0	2.25333	0.424217	1.78874	0.000208372	0.00100425
100505633		LINC01133		ENSG00000224259										0.73523	0.974147	0.987193	-0.635358	-1.09365	-0.967558		0	3.97277	2.19397	1.7874	1.50571e-07	4.16075e-06
57089		ENTPD7		ENSG00000198018										0.81957	1.11646	0.735718	-0.834314	-1.19835	-0.639079		-3.14563e-16	3.46162	1.70252	1.78198	1.04932e-06	1.77781e-05
1159		CKMT1B		ENSG00000237289										1.02839	0.84928	0.736374	-0.482303	-1.36093	-0.770808		-1.4803e-16	2.35021	0.595939	1.78193	3.68898e-05	0.000258745
63027		SLC22A23		ENSG00000137266										0.967945	1.07412	0.569185	-1.27263	-0.482446	-0.856179		1.4803e-16	4.05581	2.26748	1.77158	2.27527e-06	3.23185e-05
6337		SCNN1A		ENSG00000111319										0.886589	0.912475	0.929952	-1.05962	-0.847057	-0.822337		-1.09172e-15	6.34493	4.57718	1.7673	3.56876e-10	4.85658e-08
29948		OSGIN1		ENSG00000140961										0.802073	0.700417	1.16687	-0.884524	-1.14668	-0.638154		-5.18104e-16	2.8836	1.14289	1.75862	4.71101e-06	5.54629e-05
9715		FAM131B		ENSG00000159784										0.662844	1.19787	0.819485	-1.07321	-0.878286	-0.728705		0	2.28678	0.535748	1.7556	1.72919e-05	0.000147173
138255		CFAP95		ENSG00000204711										1.27905	0.475874	0.874783	-0.823036	-1.0807	-0.725973		0	2.49852	0.753718	1.75493	2.13623e-05	0.000172328
7318		UBA7		ENSG00000182179										0.823637	0.655731	0.928563	-1.63418	-0.214379	-0.559368		0	2.41935	0.632862	1.75491	0.000386525	0.00163826
407977		TNFSF12-TNFSF13		ENSG00000248871										1.00534	0.957718	0.764504	-0.947222	-0.837347	-0.942989		3.70074e-16	6.02423	4.26776	1.7548	6.35195e-10	6.98307e-08
8741		TNFSF13		ENSG00000161955										1.00534	0.957718	0.764504	-0.947222	-0.837347	-0.942989		3.70074e-16	6.02423	4.26776	1.7548	6.35195e-10	6.98307e-08
401236		STMND1		ENSG00000230873										0.795675	0.493274	0.862973	-0.21696	-0.113153	-1.82181		0	1.77584	-0.028884	1.74049	0.00380823	0.0104097
10791		VAMP5		ENSG00000168899										0.905233	0.749458	0.946215	-1.19237	-0.310689	-1.09785		-2.96059e-16	2.70526	0.933114	1.73502	3.23388e-05	0.000233741
1593		CYP27A1		ENSG00000135929										0.688289	0.842604	1.13696	-1.17497	-0.866223	-0.626664		0	2.99308	1.26512	1.73169	3.96255e-06	4.86893e-05
55008		HERC6		ENSG00000138642										0.986562	0.803278	0.837986	-1.37567	-0.588601	-0.66356		0	3.38241	1.64393	1.72615	4.64459e-06	5.47828e-05
10379		IRF9		ENSG00000213928										0.995467	0.99224	0.733804	-0.935541	-0.982298	-0.803672		6.84638e-16	5.30351	3.58519	1.72192	3.53767e-09	2.44659e-07
8638		OASL		ENSG00000135114										0.998052	0.868213	0.665266	-1.48215	-0.698117	-0.351264		1.20274e-16	2.96801	1.25023	1.71861	4.09285e-05	0.000281364
57168		ASPHD2		ENSG00000128203										0.882139	0.567713	0.90598	0.04686	-1.50963	-0.893066		-1.85037e-16	3.17988	1.50404	1.71579	0.000279324	0.001263
25840		METTL7A		ENSG00000185432										0.849616	0.863821	1.01064	-1.00759	-0.752974	-0.963513		-2.40548e-16	5.45099	3.73562	1.71059	2.57462e-09	1.92807e-07
5267		SERPINA4		ENSG00000100665										1.12244	0.844572	0.731566	-0.849803	-0.75051	-1.09827		-3.33067e-16	3.43244	1.71049	1.70971	6.97402e-07	1.30374e-05
8710		SERPINB7		ENSG00000166396										1.12384	0.845952	0.70784	-0.605731	-1.09518	-0.976722		-1.66533e-16	2.22396	0.535748	1.69617	2.65632e-05	0.000203501
5698		PSMB9		ENSG00000240065										0.797647	1.04576	0.882526	-0.88911	-0.835356	-1.00147		-4.44089e-16	5.97465	4.2828	1.6902	1.09009e-09	1.02957e-07
5243		ABCB1		ENSG00000085563										0.928891	0.780463	1.01461	-0.987958	-0.779445	-0.956561		0	6.10821	4.42542	1.67973	1.20855e-09	1.10836e-07
23554		TSPAN12		ENSG00000106025										0.985877	0.850715	0.829405	-1.29464	-0.683153	-0.688203		5.55112e-16	5.56476	3.88395	1.67758	8.00682e-08	2.57848e-06
9		NAT1		ENSG00000171428										0.783822	0.886337	0.872799	-1.39504	-0.232449	-0.915466		0	2.86217	1.15256	1.67325	6.63862e-05	0.000410046
3437		IFIT3		ENSG00000119917										0.82721	1.15181	0.727763	-0.943927	-0.796049	-0.96681		-2.77556e-16	4.28576	2.6112	1.67097	7.572e-08	2.48268e-06
91860		CALML4		ENSG00000129007										1.02718	1.05519	0.614697	-0.927998	-0.766976	-1.00209		0	6.70967	5.04074	1.66683	6.39655e-09	3.75289e-07
105372522		LOC105372522		ENSG00000182621										0.943659	0.519006	1.05955	-1.41119	-0.322235	-0.788789		-1.4803e-16	2.33901	0.644803	1.6647	0.000164783	0.000828895
5409		PNMT		ENSG00000141744										0.916844	0.756275	0.957739	-1.36075	-0.712348	-0.557758		0	4.3795	2.71641	1.66044	9.83131e-07	1.68598e-05
4501		MT1X		ENSG00000187193										0.0340807	1.23772	1.18137	-0.738235	-0.690524	-1.02442		0	2.56659	0.906901	1.65351	0.000181581	0.000899449
5732		PTGER2		ENSG00000125384										0.456795	1.14304	0.805409	-0.140854	-1.48755	-0.776838		0	1.75609	0.141551	1.65309	0.000789397	0.00292038
25849		PARM1		ENSG00000169116										0.962037	0.904733	0.8613	-1.05809	-0.843188	-0.826798		-1.66533e-16	5.88454	4.2347	1.6491	1.26456e-09	1.13506e-07
55107		ANO1		ENSG00000131620										0.739517	0.968655	0.962596	-0.728555	-0.67841	-1.2638		0	4.67233	3.01652	1.64411	1.92353e-07	4.96819e-06
2635		GBP3		ENSG00000117226										0.963528	0.893023	0.873628	-0.902806	-0.799251	-1.02812		-3.33067e-16	7.50838	5.86798	1.63892	2.36688e-10	3.65308e-08
5919		RARRES2		ENSG00000106538										0.738885	1.00846	0.925995	-0.607141	-1.22851	-0.837687		0	2.64581	1.03591	1.62898	1.33047e-05	0.000120446
7113		TMPRSS2		ENSG00000184012										0.761063	1.12981	0.822264	-0.831818	-0.883207	-0.99811		1.85037e-16	4.13402	2.50727	1.62605	9.7266e-08	2.96626e-06
81615		TMEM163		ENSG00000152128										0.72287	1.00215	0.952481	-1.22976	-0.670691	-0.777044		3.33067e-16	4.67121	3.04101	1.62469	1.63924e-07	4.43296e-06
5891		MOK		ENSG00000080823										0.888813	1.10618	0.62414	-0.522829	-0.796924	-1.29938		-2.96059e-16	2.72961	1.09602	1.62364	2.37028e-05	0.000186789
755		CFAP410		ENSG00000160226										0.889952	0.880364	0.891046	-0.574329	-1.29971	-0.787321		2.22045e-16	4.85308	3.24617	1.62174	2.55204e-07	6.22324e-06
5251		PHEX		ENSG00000102174										0.974349	1.01158	0.617089	-0.693199	-0.541209	-1.36862		0	3.02383	1.37854	1.61901	1.87815e-05	0.000156175
123099		DEGS2		ENSG00000168350										0.803563	0.96101	0.957057	-1.07252	-0.77606	-0.873046		3.51571e-16	4.77422	3.15606	1.61461	1.74263e-08	7.82083e-07
767		CA8		ENSG00000178538										0.953222	0.865742	0.904459	-0.834403	-0.797227	-1.09179		8.88178e-16	5.07933	3.46416	1.60957	8.42885e-09	4.61799e-07
56605		ERO1B		ENSG00000086619										0.915873	1.35973	0.155319	-1.16429	-0.37793	-0.888698		0	2.79292	1.16301	1.60732	0.0002239	0.0010617
6565		SLC15A2		ENSG00000163406										0.786811	0.979257	0.71545	-0.320977	-1.56664	-0.593899		-3.33067e-16	3.76892	2.20203	1.60484	4.46165e-05	0.000300354
1506		CTRL		ENSG00000141086										0.786411	1.05848	0.881998	-0.958681	-0.905459	-0.862748		4.62593e-16	6.38827	4.79542	1.59349	1.04247e-09	1.00714e-07
140738		TMEM37		ENSG00000171227										0.637689	1.02127	1.04006	-0.970251	-0.992735	-0.736028		4.25585e-16	5.2075	3.62057	1.59206	2.78243e-08	1.1508e-06
168620		BHLHA15		ENSG00000180535										0.953306	1.00203	0.719036	-1.23403	-0.790884	-0.649456		0	3.92701	2.33524	1.59171	6.71889e-07	1.26728e-05
257407		C2orf72		ENSG00000204128										0.771571	0.719583	1.20601	-0.937186	-0.828414	-0.931568		0	4.54709	2.95621	1.58739	9.31773e-08	2.89032e-06
3732		CD82		ENSG00000085117										0.901702	0.866636	0.963634	-1.00738	-0.810518	-0.914069		-1.31376e-15	6.15096	4.56193	1.58727	9.07411e-10	9.11444e-08
692084		SNORD13		ENSG00000239039										0.911189	0.401448	1.23782	-0.745944	-0.520268	-1.28424		0	7.75468	6.16693	1.58322	2.37769e-06	3.34356e-05
134		ADORA1		ENSG00000163485										0.692985	1.27718	0.6799	-0.823021	-1.11341	-0.713628		0	1.57687	0.0167527	1.57551	0.000226788	0.00107364
4824		NKX3-1		ENSG00000167034										0.939098	0.683585	0.973487	-1.2152	-1.05986	-0.321109		-2.86808e-16	3.01635	1.46215	1.57238	1.98727e-05	0.000162683
5699		PSMB10		ENSG00000205220										0.795698	1.07603	0.854583	-0.923489	-0.921541	-0.881277		3.88578e-16	6.42023	4.84946	1.57151	1.20419e-09	1.10836e-07
340542		BEX5		ENSG00000184515										0.476676	0.999892	1.1681	-1.00926	-0.979952	-0.655453		-4.25585e-16	3.78449	2.22268	1.57075	1.84836e-06	2.77825e-05
64410		KLHL25		ENSG00000183655										0.897476	0.555466	0.995384	-0.354785	-1.5843	-0.509241		0	3.28022	1.7542	1.56892	0.000113924	0.000620875
9542		NRG2		ENSG00000158458										0.631046	0.891053	1.01847	-0.398625	-0.672434	-1.46951		0	1.97345	0.387206	1.56837	0.000268744	0.00122523
2877		GPX2		ENSG00000176153										0.857916	1.00501	0.868218	-0.87339	-0.852446	-1.00531		2.96059e-16	7.77845	6.21032	1.56757	2.7453e-10	3.99362e-08
219844		HYLS1		ENSG00000198331										0.971574	1.12377	0.526052	-0.807509	-0.575828	-1.23806		0	2.81079	1.23256	1.55801	2.56701e-05	0.000198084
101930275		MTUS1-DT		ENSG00000253671										1.12254	0.521248	0.715741	0.0673323	-1.2706	-1.15626		0	2.35963	0.818414	1.55793	0.000662735	0.00253095
3752		KCND3		ENSG00000171385										0.806609	1.09943	0.793187	-1.11555	-0.872516	-0.711156		0	3.02736	1.47821	1.55241	3.92267e-06	4.82462e-05
9249		DHRS3		ENSG00000162496										0.989186	0.894311	0.831668	-0.689433	-1.05117	-0.974558		0	6.64319	5.09507	1.54954	2.93702e-09	2.12184e-07
55701		ARHGEF40		ENSG00000165801										0.980315	1.09537	0.606138	-1.10719	-0.842689	-0.731941		6.84638e-16	3.76185	2.21401	1.5491	8.7172e-07	1.54085e-05
6549		SLC9A2		ENSG00000115616										0.989311	0.806796	0.817423	-0.66606	-0.548171	-1.3993		3.70074e-16	3.89877	2.33015	1.54687	4.17734e-06	5.07861e-05
4693		NDP		ENSG00000124479										0.700164	0.565738	1.06567	-1.62265	-0.0631052	-0.645818		0	2.13888	0.564045	1.53777	0.00134358	0.00447836
102465801		MIR7703		ENSG00000283856										0.955249	1.04227	0.725935	-0.899782	-0.941005	-0.882665		4.81097e-16	8.18408	6.65322	1.53123	6.45559e-10	6.98307e-08
5721		PSME2		ENSG00000100911										0.949969	1.04295	0.731077	-0.906629	-0.939955	-0.877411		6.84638e-16	8.18259	6.65217	1.5308	6.13136e-10	6.98307e-08
80833		APOL3		ENSG00000128284										1.28675	0.636622	0.580952	-0.254266	-1.07293	-1.17713		0	2.27929	0.766374	1.51686	0.000245155	0.00114027
84059		ADGRV1		ENSG00000164199										1.16424	0.887392	0.383908	-1.21037	-0.115508	-1.10966		0	3.08781	1.53031	1.5133	0.000232247	0.00109309
283537		SLC46A3		ENSG00000139508										0.50667	0.681664	1.18449	-0.315188	-0.45466	-1.60298		0	2.50338	0.959275	1.51136	0.000598745	0.00233645
1601		DAB2		ENSG00000153071										0.621386	0.958172	1.09618	-0.626366	-1.05517	-0.994207		0	4.01264	2.50919	1.50896	7.36346e-07	1.34925e-05
2524		FUT2		ENSG00000176920										0.707018	1.1075	0.882885	-0.753397	-0.836185	-1.10782		0	5.59973	4.09069	1.50692	2.72507e-08	1.13181e-06
219285		SAMD9L		ENSG00000177409										0.982888	1.02908	0.596313	-1.11193	-1.11109	-0.385267		0	3.9528	2.46513	1.50425	3.99453e-06	4.90347e-05
4502		MT2A		ENSG00000125148										0.834464	1.15252	0.669632	-0.847211	-0.611274	-1.19814		-6.29126e-16	4.60691	3.09623	1.49932	5.62289e-07	1.10633e-05
25803		SPDEF		ENSG00000124664										0.996214	0.982931	0.730168	-1.09756	-0.757147	-0.854607		-2.77556e-16	4.28792	2.78936	1.49442	1.5712e-07	4.30415e-06
100505989		SMIM31		ENSG00000248771										1.02032	0.790676	0.916514	-0.86614	-1.00559	-0.855787		-8.51171e-16	5.42933	3.94172	1.48964	6.45477e-09	3.75289e-07
55343		SLC35C1		ENSG00000181830										0.932157	0.831992	0.960141	-0.954079	-0.743843	-1.02637		0	5.70089	4.23192	1.46495	6.37985e-09	3.75289e-07
1520		CTSS		ENSG00000163131										0.898821	0.94541	0.87975	-0.771116	-0.869424	-1.08344		7.40149e-16	7.58322	6.11837	1.4641	1.19574e-09	1.10836e-07
10103		TSPAN1		ENSG00000117472										0.987538	0.90691	0.819085	-0.701179	-0.919732	-1.09262		-1.18424e-15	8.12144	6.66575	1.45534	2.43808e-09	1.85881e-07
11010		GLIPR1		ENSG00000139278										0.94066	0.858316	0.926075	-0.980391	-1.00972	-0.734937		2.22045e-16	4.22925	2.79007	1.4443	1.25448e-07	3.64146e-06
25855		BRMS1		ENSG00000174744										0.848468	1.18747	0.659564	-0.826917	-0.882434	-0.986155		7.9566e-16	5.40081	3.96172	1.43897	5.03229e-08	1.84071e-06
8825		LIN7A		ENSG00000111052										1.34409	0.489916	0.670506	-0.311884	-1.13339	-1.05924		0	1.78955	0.35891	1.43757	0.000657742	0.00251556
79370		BCL2L14		ENSG00000121380										0.897198	1.01578	0.787815	-1.05342	-0.62882	-1.01856		0	3.88926	2.44889	1.4296	7.61669e-07	1.37907e-05
9452		ITM2A		ENSG00000078596										0.914757	0.971397	0.848297	-0.972335	-0.913003	-0.849112		1.66533e-16	7.35706	5.92795	1.42941	6.44473e-10	6.98307e-08
570		BAAT		ENSG00000136881										0.917312	0.886436	0.924759	-0.821456	-0.843123	-1.06393		0	6.37444	4.94464	1.42816	2.57181e-09	1.92807e-07
6372		CXCL6		ENSG00000124875										0.889652	1.00399	0.835263	-0.978339	-0.957342	-0.793225		-5.36608e-16	8.34213	6.91822	1.42451	6.84128e-10	7.21527e-08
627		BDNF		ENSG00000176697										0.258788	0.555164	1.42746	-0.308884	-0.407501	-1.52503		0	2.01525	0.561076	1.42342	0.00255731	0.00754437
55080		TAPBPL		ENSG00000139192										0.606445	1.05573	1.03255	-0.84308	-1.04073	-0.810918		-2.59052e-16	4.64725	3.23168	1.42176	1.77644e-07	4.72688e-06
105375624		WWP1-AS1		ENSG00000254231										0.703888	1.26839	0.689508	-0.881528	-0.719005	-1.06125		0	2.02177	0.595939	1.41865	0.000152922	0.000780709
11274		USP18		ENSG00000184979										0.985757	0.882957	0.577766	-1.5331	-0.185283	-0.728094		0	2.88795	1.44283	1.41441	0.000304642	0.00134818
54020		SLC37A1		ENSG00000160190										0.767526	0.90079	0.978722	-1.2773	-0.874604	-0.495135		5.73615e-16	6.22954	4.82237	1.4093	2.24471e-07	5.61444e-06
540		ATP7B		ENSG00000123191										0.967303	0.665902	0.990461	-1.20046	-1.01658	-0.406626		-8.32667e-17	3.5122	2.11469	1.40853	8.41363e-06	8.51864e-05
84315		MON1A		ENSG00000164077										1.02501	0.566942	0.752551	-0.0614142	-0.66638	-1.61671		0	3.09746	1.66764	1.4069	0.000475601	0.00193865
29926		GMPPA		ENSG00000144591										1.13481	0.932121	0.618052	-0.825763	-1.08952	-0.769697		-3.70074e-16	5.0343	3.64062	1.39967	1.54603e-07	4.26286e-06
3434		IFIT1		ENSG00000185745										1.20246	1.04943	0.249214	-0.823709	-1.22945	-0.447934		-3.79326e-16	4.49942	3.12066	1.39627	2.11226e-05	0.000171035
929		CD14		ENSG00000170458										0.766513	1.34115	0.480285	-0.675224	-1.17761	-0.735121		-2.59052e-16	2.51941	1.14289	1.39537	0.000107587	0.000590726
51333		ZNF771		ENSG00000179965										0.723603	0.94205	0.910584	-0.495829	-1.45846	-0.621944		0	3.53346	2.16567	1.39528	2.1978e-05	0.00017627
3426		CFI		ENSG00000205403										0.907656	1.1373	0.607835	-1.08453	-1.01579	-0.552471		-1.09172e-15	6.25784	4.87094	1.39087	1.86051e-07	4.86214e-06
2356		FPGS		ENSG00000136877										0.764558	1.15392	0.74972	-0.661299	-0.815416	-1.19148		5.55112e-16	5.02655	3.64134	1.38153	3.12448e-07	7.08663e-06
378707		RN7SL3		ENSG00000278771										0.521579	0.467517	1.48019	-0.633863	-0.576954	-1.25847		0	2.22718	0.826565	1.38125	0.000521761	0.00208902
64097		EPB41L4A		ENSG00000129595										0.911566	0.851443	0.933152	-0.666101	-1.20085	-0.829209		3.70074e-16	5.99814	4.62301	1.37989	3.86145e-08	1.48543e-06
79814		AGMAT		ENSG00000116771										0.886434	1.11153	0.63065	-1.28964	-0.565965	-0.77301		4.62593e-16	4.83493	3.45458	1.37368	1.49226e-06	2.34028e-05
11213		IRAK3		ENSG00000090376										0.498087	0.85608	1.23927	-1.09835	-1.02971	-0.465373		-4.90349e-16	3.08557	1.72764	1.37204	3.34561e-05	0.000239925
3554		IL1R1		ENSG00000115594										1.0245	0.266464	1.10432	-0.134959	-1.33886	-0.921468		2.40548e-16	2.97498	1.62434	1.37107	0.000358099	0.00153839
3672		ITGA1		ENSG00000213949										1.11613	0.598575	0.865376	-1.18498	-0.3303	-1.0648		0	5.41422	4.03166	1.36892	3.53799e-06	4.42834e-05
100134934		TEN1		ENSG00000257949										0.838946	0.800952	1.05494	-0.702311	-0.818152	-1.17437		0	4.46265	3.09026	1.36671	3.37783e-07	7.51315e-06
3709		ITPR2		ENSG00000123104										1.15255	0.844261	0.677975	-0.899078	-0.648795	-1.12691		9.62193e-16	4.82075	3.44504	1.36618	3.77965e-07	8.19096e-06
23120		ATP10B		ENSG00000118322										1.11228	0.675072	0.918075	-0.774871	-0.977584	-0.952972		1.4803e-16	2.92332	1.55897	1.36525	1.17524e-05	0.000110095
79084		WDR77		ENSG00000116455										0.797388	1.0208	0.863936	-1.21426	-0.624359	-0.843505		-6.84638e-16	5.1726	3.8035	1.3639	1.90279e-07	4.93698e-06
80117		ARL14		ENSG00000179674										0.909961	0.841524	0.978454	-1.0313	-0.840078	-0.858565		-1.22125e-15	8.1204	6.75749	1.36258	1.06723e-09	1.02324e-07
57447		NDRG2		ENSG00000165795										0.974818	1.10554	0.496252	-1.22893	-0.388464	-0.959215		-2.59052e-16	5.10861	3.73515	1.36156	4.61052e-06	5.45844e-05
6783		SULT1E1		ENSG00000109193										0.814923	0.75574	1.02534	-1.25805	-1.01227	-0.325682		0	2.00982	0.664756	1.35795	0.000314461	0.00138284
100287896		LIPT2-AS1		ENSG00000254837										0.658869	0.805266	1.20772	-0.918747	-1.0741	-0.679015		-1.20274e-15	4.89925	3.55076	1.35527	3.54667e-07	7.80638e-06
5997		RGS2		ENSG00000116741										0.991311	0.810812	0.920631	-1.0697	-0.796747	-0.856304		-2.22045e-16	7.19607	5.84421	1.35096	3.46327e-09	2.42161e-07
79823		CAMKMT		ENSG00000143919										0.785064	0.870991	0.914157	-0.540792	-0.54693	-1.48249		0	3.9925	2.62529	1.34881	1.45181e-05	0.00012867
192668		CYS1		ENSG00000205795										1.12046	0.711372	0.807082	-0.757084	-0.592127	-1.28971		0	6.08593	4.7305	1.34855	4.18074e-07	8.78927e-06
23336		SYNM		ENSG00000182253										1.18763	0.480899	0.447682	-1.50465	-0.900284	0.288725		3.9783e-16	2.67281	1.34996	1.34832	0.0028275	0.00815144
9121		SLC16A5		ENSG00000170190										1.03829	0.893795	0.794352	-0.94505	-0.812292	-0.969097		2.77556e-16	7.84186	6.49864	1.3425	1.89452e-09	1.53699e-07
101928100		KLRK1-AS1		ENSG00000245648										0.95914	0.427391	0.974705	-0.626928	-1.59186	-0.142452		-3.23815e-16	3.74423	2.43982	1.34188	0.000252745	0.0011673
79873		NUDT18		ENSG00000275074										0.684914	0.5657	1.16077	-0.0491699	-0.992648	-1.36957		0	2.89696	1.55608	1.33963	0.000358607	0.00154005
991		CDC20		ENSG00000117399										1.20039	0.557659	0.908757	-0.759393	-1.06867	-0.838743		-3.14563e-16	5.00683	3.6733	1.33685	4.01049e-07	8.57377e-06
255512		TOLLIP-DT		ENSG00000255153										0.142595	0.922089	0.956904	0.391494	-0.933592	-1.47949		0	1.93434	0.601055	1.33556	0.00814461	0.0193902
128434		VSTM2L		ENSG00000132821										0.884235	1.08577	0.721986	-0.651246	-1.09623	-0.944517		-4.81097e-16	3.40115	2.07594	1.33305	4.63402e-06	5.47091e-05
64115		VSIR		ENSG00000107738										0.981451	0.772497	0.965744	-1.06766	-0.788343	-0.863692		0	4.0803	2.74653	1.32987	4.46417e-07	9.23178e-06
29760		BLNK		ENSG00000095585										0.955557	0.866237	0.857461	-0.541021	-1.17538	-0.962856		0	4.15017	2.82965	1.32822	1.24355e-06	2.03602e-05
23590		PDSS1		ENSG00000148459										0.951231	0.507843	1.06225	-1.3124	-0.962051	-0.246869		7.40149e-17	3.33916	2.02421	1.32648	6.2181e-05	0.000389352
200373		CFAP221		ENSG00000163075										1.16475	0.522561	0.752881	-0.597211	-1.53325	-0.309728		-1.29526e-16	2.4104	1.12108	1.3261	0.000564311	0.00223115
11259		FILIP1L		ENSG00000168386										0.482859	1.00302	1.14658	-1.1241	-0.904194	-0.604158		0	4.13342	2.81351	1.32496	3.3635e-06	4.2611e-05
11135		CDC42EP1		ENSG00000128283										0.820736	0.847478	1.05903	-0.8568	-0.975603	-0.894836		2.03541e-16	7.63998	6.31952	1.32086	2.2826e-09	1.77231e-07
140685		ZBTB46		ENSG00000130584										0.615603	0.712595	0.888648	0.318957	-1.32564	-1.21016		0	3.10214	1.80318	1.31981	0.00139927	0.0046226
222229		LRWD1		ENSG00000161036										1.23693	1.01501	0.353627	-0.712346	-0.859608	-1.03361		0	2.35085	1.02921	1.31912	0.000174243	0.000871283
114984		FLYWCH2		ENSG00000162076										1.27051	0.790801	0.547892	-1.20668	-0.802876	-0.599642		-3.88578e-16	2.86304	1.54729	1.31558	5.76309e-05	0.000368078
9075		CLDN2		ENSG00000165376										0.852746	0.967527	0.77549	-1.4114	-0.447399	-0.736963		2.40548e-16	5.29746	3.97552	1.31467	2.86046e-06	3.78887e-05
6590		SLPI		ENSG00000124107										0.802558	0.998157	0.918	-0.741606	-0.909819	-1.06729		-4.07082e-16	9.0322	7.71973	1.31235	2.84352e-09	2.08021e-07
2805		GOT1		ENSG00000120053										0.771434	1.09273	0.846542	-1.0303	-0.942183	-0.73822		2.22045e-16	5.7008	4.39272	1.31023	3.3693e-08	1.34517e-06
54868		TMEM104		ENSG00000109066										1.31971	0.35529	0.679784	-0.762532	-0.155452	-1.4368		4.81097e-16	4.10603	2.7636	1.30832	0.000288797	0.00129198
80725		SRCIN1		ENSG00000277363										0.922096	0.607646	0.947012	-1.56859	-0.527642	-0.380524		0	3.44751	2.1347	1.30607	0.000112552	0.000614256
692088		SNORD50B		ENSG00000275072										0.656078	0.078716	1.46958	-0.95525	-0.0283082	-1.22082		0	2.7036	1.35095	1.3027	0.00263742	0.00774638
55089		SLC38A4		ENSG00000139209										0.989262	1.07885	0.626829	-0.802649	-0.823902	-1.06839		0	1.59428	0.290093	1.30004	0.000543597	0.00216073
196410		METTL7B		ENSG00000170439										0.966064	0.931927	0.834593	-0.830355	-0.912634	-0.989595		-1.66533e-15	5.61005	4.31027	1.29933	1.27836e-08	6.21029e-07
114796		PSMG3-AS1		ENSG00000230487										0.992725	0.793051	0.932465	-0.829666	-1.09324	-0.795335		0	3.49389	2.20323	1.2979	2.61792e-06	3.55116e-05
9060		PAPSS2		ENSG00000198682										0.834939	0.913181	0.973207	-0.752379	-1.07774	-0.89121		-1.0177e-15	6.97033	5.67536	1.29659	6.52175e-09	3.75289e-07
10999		SLC27A4		ENSG00000167114										1.26113	0.670398	0.664376	-1.23617	-0.497968	-0.861764		-5.92119e-16	3.34659	2.03843	1.2921	3.24913e-05	0.000234575
348262		MCRIP1		ENSG00000225663										0.855552	0.891678	0.968144	-0.724661	-1.11584	-0.874868		3.88578e-16	5.15492	3.87005	1.28953	7.1478e-08	2.38569e-06
100506714		NUP50-DT		ENSG00000226328										0.740415	0.840926	0.923057	-0.235584	-0.771548	-1.49727		0	3.5656	2.2669	1.2876	6.99793e-05	0.000424369
4261		CIITA		ENSG00000179583										0.61498	1.04492	1.01849	-0.635119	-0.991804	-1.05146		0	2.64244	1.35871	1.28692	5.33123e-05	0.000344949
401546		C9orf152		ENSG00000188959										0.727298	0.498458	1.35446	-1.12662	-0.550319	-0.903278		-3.51571e-16	3.68662	2.38691	1.28674	2.23814e-05	0.000178263
2053		EPHX2		ENSG00000120915										0.317973	1.31036	0.724584	-0.60517	-1.49165	-0.256102		-1.85037e-16	1.91029	0.664756	1.28587	0.00190144	0.00593309
79050		NOC4L		ENSG00000184967										0.89497	1.02905	0.662423	-0.623631	-0.542068	-1.42075		2.96059e-16	4.21085	2.90999	1.28547	1.01423e-05	9.85115e-05
5337		PLD1		ENSG00000075651										1.14924	0.685457	0.864821	-0.956034	-0.754282	-0.989206		-8.88178e-16	6.77642	5.49099	1.28331	2.87345e-08	1.17691e-06
105370333		PCCA-DT		ENSG00000274605										0.486733	1.09494	0.663592	-0.396629	-1.71735	-0.131281		2.31296e-16	2.35963	1.13611	1.27914	0.00217974	0.00662484
157506		RDH10		ENSG00000121039										0.799975	1.05632	0.834659	-0.996613	-0.603291	-1.09105		0	6.37813	5.09546	1.27895	6.10891e-08	2.12402e-06
51084		CRYL1		ENSG00000165475										0.878725	0.986482	0.862266	-1.0443	-0.886833	-0.79634		-8.14164e-16	5.45144	4.17489	1.27715	2.5596e-08	1.07981e-06
548596		CKMT1A		ENSG00000223572										0.529927	1.15197	0.817832	-0.19378	-1.03673	-1.26923		0	1.77154	0.499437	1.27645	0.00117984	0.00404443
5003		SLC22A18AS		ENSG00000254827										0.828967	1.03602	0.832661	-0.658921	-0.889426	-1.1493		0	5.72813	4.4505	1.27638	7.42963e-08	2.44232e-06
741		ZNHIT2		ENSG00000174276										0.712508	0.346924	1.4518	-0.556791	-1.12605	-0.828399		-4.81097e-16	3.68035	2.41642	1.27206	5.42136e-05	0.00034953
3751		KCND2		ENSG00000184408										0.739827	0.936895	1.02108	-0.79667	-1.16322	-0.737912		2.59052e-16	3.81449	2.55625	1.26875	2.14399e-06	3.12248e-05
3131		HLF		ENSG00000108924										0.469159	1.05789	0.95018	-0.97802	-0.16755	-1.33166		4.44089e-16	3.4463	2.14901	1.26625	0.000152684	0.000780125
57159		TRIM54		ENSG00000138100										1.07489	0.542039	1.05864	-0.74326	-0.892907	-1.0394		-4.07082e-16	4.25262	2.98427	1.26523	1.42501e-06	2.25156e-05
55214		P3H2		ENSG00000090530										0.633415	0.929761	0.863408	-1.04213	-1.37942	-0.00503631		-7.71952e-17	2.00781	0.777893	1.26458	0.00120238	0.00411363
51000		SLC35B3		ENSG00000124786										0.640705	1.00669	1.00832	-0.714629	-1.25758	-0.6835		4.996e-16	4.92368	3.67455	1.26028	9.29838e-07	1.61577e-05
7584		ZNF35		ENSG00000169981										1.20925	0.620553	0.797214	-0.8781	-0.545338	-1.20358		3.33067e-16	3.0395	1.75986	1.25927	4.57683e-05	0.000305831
100422737		LINC02532		ENSG00000235142										0.826157	0.917376	0.956443	-1.05238	-0.604354	-1.04324		5.92119e-16	5.63423	4.37319	1.25569	9.20369e-08	2.88322e-06
56931		DUS3L		ENSG00000141994										1.26445	0.389442	0.611885	-1.36056	0.101578	-1.0068		0	2.41312	1.11909	1.24607	0.00280923	0.00810616
1943		EFNA2		ENSG00000099617										0.738776	1.03712	0.9384	-1.03327	-0.747159	-0.933864		3.14563e-16	4.91841	3.67492	1.24026	1.55265e-07	4.27181e-06
79716		NPEPL1		ENSG00000215440										0.745981	1.12802	0.827004	-1.07225	-0.740181	-0.888576		4.44089e-16	4.83025	3.58851	1.23897	2.93654e-07	6.8737e-06
53916		RAB4B		ENSG00000167578										0.814659	0.632193	1.20792	-1.12324	-0.912644	-0.618887		3.70074e-16	3.25529	2.02056	1.2381	1.88371e-05	0.000156193
150696		PROM2		ENSG00000155066										0.891957	0.584101	1.19196	-0.689784	-1.05963	-0.918607		1.66533e-16	3.20446	1.9712	1.2376	1.82259e-05	0.000152453
92691		TMEM169		ENSG00000163449										0.994753	0.468244	1.12802	-1.24917	-0.500478	-0.841366		-2.96059e-16	3.18812	1.93472	1.23708	5.82658e-05	0.000370373
79149		ZSCAN5A		ENSG00000131848										0.871477	1.15297	0.35925	-1.56209	-0.363455	-0.458154		4.62593e-16	2.83868	1.59044	1.23569	0.000680987	0.00258661
51282		SCAND1		ENSG00000171222										0.834072	0.868999	0.94799	-0.681879	-0.633393	-1.33579		1.96139e-15	6.07087	4.82986	1.23561	4.21014e-07	8.8364e-06
110599564		EEF1AKMT4		ENSG00000284753										0.536094	0.94625	1.19302	-0.82554	-0.952179	-0.897643		-2.96059e-16	5.26816	4.03418	1.23556	3.40814e-07	7.56727e-06
217		ALDH2		ENSG00000111275										0.903964	1.11171	0.694993	-0.94824	-0.80469	-0.957735		4.81097e-16	7.66811	6.4325	1.23514	1.28073e-08	6.21029e-07
27090		ST6GALNAC4		ENSG00000136840										0.750688	0.707108	1.23231	-0.837886	-0.910577	-0.941638		0	4.60066	3.36746	1.23266	6.07511e-07	1.17384e-05
9159		PCSK7		ENSG00000160613										0.320638	0.956742	1.30748	-0.852189	-1.01639	-0.716278		3.14563e-16	4.00087	2.77605	1.23227	1.36767e-05	0.000122848
127687		C1orf122		ENSG00000197982										0.819286	0.780474	1.11537	-0.972098	-0.795653	-0.947382		9.25186e-16	6.85457	5.62173	1.23162	1.59737e-08	7.29829e-07
725		C4BPB		ENSG00000123843										1.2309	0.611396	0.702205	-0.706974	-0.455124	-1.3824		2.96059e-16	4.61192	3.36628	1.22832	1.71135e-05	0.000146115
26579		MYEOV		ENSG00000172927										0.900013	1.04689	0.773751	-0.826497	-0.851448	-1.04271		1.07322e-15	5.34752	4.12191	1.22408	6.14821e-08	2.13183e-06
79818		ZNF552		ENSG00000178935										0.792633	0.553113	1.27721	-1.18012	-0.699285	-0.743547		9.4369e-16	4.01637	2.78745	1.22386	8.06544e-06	8.24525e-05
132158		GLYCTK		ENSG00000168237										0.530468	0.593027	1.14891	-0.813295	-1.54226	0.0831516		-1.08709e-16	3.07558	1.89771	1.22375	0.000990876	0.00350294
10011		SRA1		ENSG00000213523										0.987085	1.08386	0.538498	-0.449366	-1.19416	-0.965911		2.96059e-16	4.87163	3.66336	1.21556	3.64835e-06	4.5536e-05
5010		CLDN11		ENSG00000013297										0.467247	1.1428	0.895288	-1.3032	-0.24522	-0.956912		0	2.57493	1.33505	1.21553	0.000468083	0.00191284
2593		GAMT		ENSG00000130005										1.10386	0.894304	0.667799	-0.870015	-0.609786	-1.18617		0	3.78673	2.55966	1.21478	6.11933e-06	6.72111e-05
105370503		LINC02331		ENSG00000235269										0.903491	0.634185	1.12956	-1.10312	-0.60107	-0.963044		0	3.02887	1.8026	1.21271	3.58135e-05	0.000252933
4013		VWA5A		ENSG00000110002										0.461206	0.286522	1.04321	-0.245477	-1.85957	0.314107		0	1.78955	0.652954	1.21251	0.0216172	0.0440135
7453		WARS1		ENSG00000140105										0.730264	0.969539	0.945174	-1.2211	-0.458409	-0.965464		0	6.0722	4.85544	1.21144	6.14935e-07	1.18111e-05
64849		SLC13A3		ENSG00000158296										0.663328	1.35045	0.580937	-1.08899	-0.553728	-0.951994		0	3.13586	1.9161	1.20947	6.53085e-05	0.00040497
79228		THOC6		ENSG00000131652										0.717294	0.930825	1.06897	-1.007	-0.847901	-0.862192		-2.40548e-16	2.56839	1.36	1.20716	6.9459e-05	0.000422023
285440		CYP4V2		ENSG00000145476										1.01401	0.863795	0.831472	-0.822211	-1.14073	-0.746333		-3.51571e-16	5.03548	3.83504	1.20634	1.90754e-07	4.93698e-06
7127		TNFAIP2		ENSG00000185215										1.00837	1.00517	0.70078	-0.840692	-1.03614	-0.837488		-8.51171e-16	8.28694	7.08516	1.20252	1.00912e-08	5.18688e-07
5646		PRSS3		ENSG00000010438										0.909396	0.802828	1.00435	-0.712228	-1.04568	-0.958667		-6.29126e-16	6.89499	5.69373	1.20213	1.78261e-08	7.97197e-07
5920		PLAAT4		ENSG00000133321										1.01142	1.02078	0.681287	-0.945683	-0.967655	-0.800142		-1.59132e-15	6.16706	4.96636	1.202	3.66602e-08	1.4249e-06
10897		YIF1A		ENSG00000174851										0.869348	0.820715	1.02862	-0.819548	-0.812499	-1.08664		0	7.33207	6.13035	1.20058	1.1909e-08	5.95731e-07
1356		CP		ENSG00000047457										1.18467	0.962863	0.482296	-1.15377	-0.647767	-0.828294		-1.07322e-15	5.32497	4.12347	1.19781	1.53925e-06	2.39615e-05
100505985		LOC100505985		ENSG00000226733										0.353622	0.838928	1.00956	-1.72861	-0.397591	-0.0759004		4.8341e-16	2.61267	1.41317	1.19527	0.00274305	0.00796971
55937		APOM		ENSG00000204444										0.966365	0.950597	0.730631	-1.22494	-0.470248	-0.952409		0	3.29883	2.089	1.19456	2.84797e-05	0.000213783
27034		ACAD8		ENSG00000151498										0.922565	0.746539	1.05526	-0.919425	-0.859166	-0.94577		0	4.40781	3.21133	1.1943	4.35218e-07	9.0297e-06
9762		LZTS3		ENSG00000088899										0.633981	1.04731	0.99364	-0.70426	-1.18046	-0.790208		-2.59052e-16	4.58827	3.40514	1.19193	1.25022e-06	2.04164e-05
127707		KLHDC7A		ENSG00000179023										1.1425	0.960092	0.590875	-0.958607	-0.867869	-0.866988		6.29126e-16	5.4799	4.28914	1.19044	1.86326e-07	4.86214e-06
3601		IL15RA		ENSG00000134470										0.864039	1.068	0.78718	-0.977675	-0.972772	-0.768776		3.14563e-16	4.28257	3.09648	1.18973	6.87548e-07	1.29296e-05
64838		FNDC4		ENSG00000115226										1.15919	0.196446	1.18282	-1.05069	-0.680707	-0.807053		0	3.45295	2.25442	1.18956	7.2754e-05	0.000435298
115201		ATG4A		ENSG00000101844										1.2832	0.667717	0.643325	-0.516251	-1.2236	-0.854388		9.4369e-16	3.95029	2.771	1.18856	1.67218e-05	0.000143674
66004		LYNX1		ENSG00000180155										0.690592	0.733562	0.578171	-1.90954	-0.0411285	-0.0516613		-7.51714e-17	2.03989	0.831681	1.18825	0.0116459	0.0261336
84981		MIR22HG		ENSG00000186594										1.45038	0.49615	0.362668	-0.193977	-1.40691	-0.708311		-2.03541e-16	3.24336	2.07956	1.18705	0.000752202	0.00280161
51117		COQ4		ENSG00000167113										0.433139	0.818876	1.00155	0.0917612	-0.736757	-1.60857		4.07082e-16	4.36776	3.17134	1.18704	0.000635163	0.00244707
8416		ANXA9		ENSG00000143412										0.969444	0.696162	1.02539	-0.629815	-0.990582	-1.0706		-1.29526e-15	5.16347	3.98145	1.18185	3.32506e-07	7.44814e-06
29916		SNX11		ENSG00000002919										1.01432	0.622763	1.01458	-0.512094	-1.03212	-1.10745		-8.88178e-16	4.86596	3.68519	1.18125	1.5563e-06	2.41328e-05
400759		GBP1P1		ENSG00000225492										0.93887	0.0531146	1.34823	-0.986932	-0.224829	-1.12845		0	2.17858	0.967567	1.17868	0.0023698	0.00709645
3669		ISG20		ENSG00000172183										0.689059	0.810625	1.17395	-0.623926	-1.02705	-1.02265		2.03541e-15	6.12431	4.94766	1.17753	2.34688e-07	5.80758e-06
100128822		LINC01003		ENSG00000261455										0.51139	1.45222	0.57435	-1.12909	-0.577287	-0.831586		-3.70074e-16	2.92239	1.74154	1.17404	0.000192244	0.000945602
9848		MFAP3L		ENSG00000198948										1.01804	0.860041	0.82092	-0.726177	-0.790636	-1.18219		0	2.61117	1.43008	1.17311	9.08038e-05	0.000516268
138428		PTRH1		ENSG00000187024										1.0134	0.557103	0.832373	-1.33666	0.0213018	-1.08752		-5.18104e-16	3.45707	2.25596	1.16548	0.000459328	0.00188497
7580		ZNF32		ENSG00000169740										0.696734	0.929853	1.05269	-1.1671	-0.890831	-0.621351		9.25186e-16	3.91233	2.75072	1.16471	4.46383e-06	5.32462e-05
1503		CTPS1		ENSG00000171793										1.07231	0.634979	0.816172	-0.713381	-1.46793	-0.342151		1.43404e-15	4.89837	3.75584	1.15981	2.18519e-05	0.000175481
1644		DDC		ENSG00000132437										1.04134	0.501525	0.963242	-1.41978	-0.798521	-0.287814		1.20274e-16	2.98259	1.82765	1.15879	0.000228739	0.00108059
54478		PIMREG		ENSG00000129195										0.855552	1.04516	0.599099	-1.53031	-0.43499	-0.534506		-4.25585e-16	3.50864	2.34218	1.15765	0.000129656	0.000686582
3014		H2AX		ENSG00000188486										1.13975	0.842191	0.650744	-1.28444	-0.743245	-0.605002		-7.03141e-16	5.88551	4.73018	1.15476	1.11463e-06	1.86919e-05
3109		HLA-DMB		ENSG00000242574										1.07131	1.10685	0.477557	-1.04736	-0.737989	-0.870364		0	6.4128	5.25847	1.15319	4.11218e-07	8.70983e-06
116412		ZNF837		ENSG00000152475										0.242558	1.30454	0.710544	-1.11378	0.0760391	-1.2199		0	2.46439	1.27341	1.1512	0.00322715	0.00908022
9410		SNRNP40		ENSG00000060688										0.875517	0.587797	1.00673	-1.57018	-0.495238	-0.404629		-7.40149e-17	4.72806	3.57349	1.14945	5.78525e-05	0.00036865
149466		C1orf210		ENSG00000253313										0.756524	0.623914	1.24765	-0.795609	-0.624867	-1.20761		-9.62193e-16	5.23984	4.08553	1.14704	2.19095e-06	3.17191e-05
120376		POU2AF3		ENSG00000214290										1.32163	0.55694	0.606981	-1.30407	-0.887516	-0.293968		5.55112e-16	3.49722	2.3567	1.14688	0.00012976	0.000686842
254531		LPCAT4		ENSG00000176454										0.766189	0.860418	0.912549	-0.582819	-1.51973	-0.436606		7.40149e-17	3.33622	2.21782	1.14576	0.000109102	0.000597488
1890		TYMP		ENSG00000025708										0.509927	0.655101	1.39957	-0.558057	-1.12048	-0.886059		3.33067e-16	3.51277	2.37502	1.14549	5.53566e-05	0.000356355
11074		TRIM31		ENSG00000204616										0.855114	0.972091	0.867107	-0.77211	-1.21444	-0.707766		0	6.85271	5.71187	1.14409	8.31033e-08	2.66267e-06
150		ADRA2A		ENSG00000150594										0.489149	1.16502	0.945931	-1.24008	-0.528296	-0.831727		0	5.26077	4.1131	1.14316	4.28239e-06	5.19636e-05
161145		TMEM229B		ENSG00000198133										0.859706	0.892456	0.94721	-0.791924	-1.19959	-0.707859		0	4.03034	2.89834	1.14173	2.86687e-06	3.78887e-05
352909		DNAAF3		ENSG00000167646										0.859636	0.2362	1.00026	-1.2898	-1.18292	0.376625		8.32667e-17	2.38091	1.27486	1.14039	0.00514915	0.0132751
5347		PLK1		ENSG00000166851										0.773818	0.790107	1.11573	-1.18655	-0.677621	-0.81548		6.84638e-16	5.32632	4.18547	1.13775	5.23505e-07	1.04338e-05
11194		ABCB8		ENSG00000197150										0.818585	1.29711	0.29935	-0.686736	-0.319789	-1.40852		4.44089e-16	2.49852	1.33844	1.13465	0.00115453	0.00397381
115708		TRMT61A		ENSG00000166166										1.02943	0.762295	0.873412	-0.82512	-0.586331	-1.25369		8.14164e-16	4.30917	3.16308	1.13451	3.69685e-06	4.59601e-05
3026		HABP2		ENSG00000148702										1.45736	0.865911	-0.00643154	-1.07108	-0.304235	-0.941528		-3.88578e-16	3.88932	2.73762	1.13395	0.000536384	0.00213743
646719		NIPBL-DT		ENSG00000285967										1.22804	0.622318	0.567462	-1.09428	-1.25729	-0.0662507		2.68304e-16	2.45422	1.34624	1.13342	0.00100655	0.0035445
80142		PTGES2		ENSG00000148334										0.653078	0.98248	1.02345	-0.666719	-0.739601	-1.25269		0	5.38043	4.243	1.13333	8.90951e-07	1.56392e-05
80830		APOL6		ENSG00000221963										1.0431	0.819685	0.867695	-0.875525	-0.937539	-0.917413		0	6.32822	5.19598	1.13228	2.32871e-08	9.95682e-07
3108		HLA-DMA		ENSG00000204257										0.866398	0.853161	0.935837	-0.796003	-0.553275	-1.30612		0	6.27397	5.14234	1.12666	5.44695e-07	1.07882e-05
5696		PSMB8		ENSG00000204264										0.717655	1.17113	0.785695	-1.06936	-0.623173	-0.981946		2.59052e-16	6.28362	5.15714	1.12403	2.87113e-07	6.79198e-06
2101		ESRRA		ENSG00000173153										1.10033	0.928583	0.668304	-1.03604	-0.947268	-0.713908		-4.81097e-16	6.65074	5.52861	1.1231	9.05247e-08	2.84288e-06
1120		CHKB		ENSG00000100288										0.206523	1.37146	0.89484	-0.770646	-0.509678	-1.1925		0	2.08559	0.950649	1.12229	0.0014978	0.00487557
5947		RBP1		ENSG00000114115										0.842089	0.771664	1.00858	-0.965307	-0.396363	-1.26066		0	1.56092	0.419101	1.12118	0.00202629	0.0062396
388886		LRRC75B		ENSG00000178026										0.6221	1.0796	0.916943	-0.410367	-1.10109	-1.10719		0	4.09566	2.97941	1.12108	1.23368e-05	0.000114217
3399		ID3		ENSG00000117318										0.742545	1.03833	0.903221	-1.20028	-0.823001	-0.660819		4.62593e-16	6.06295	4.9431	1.12041	2.35847e-07	5.80758e-06
51236		HGH1		ENSG00000235173										0.624261	0.699388	1.31849	-0.792328	-0.77651	-1.0733		-5.18104e-16	4.07467	2.95231	1.11742	8.49294e-06	8.5715e-05
9788		MTSS1		ENSG00000170873										0.788647	0.972311	0.937228	-1.16931	-0.668947	-0.859933		4.07082e-16	4.63236	3.51127	1.11656	1.05688e-06	1.78584e-05
274		BIN1		ENSG00000136717										0.976366	1.01866	0.705189	-0.716187	-1.11577	-0.868264		-7.77156e-16	6.16156	5.0485	1.1155	1.25139e-07	3.64146e-06
51042		ZNF593		ENSG00000142684										1.32737	0.866326	0.340778	-0.643268	-1.23658	-0.654627		4.996e-16	4.71795	3.6139	1.11421	2.23477e-05	0.00017819
377677		CA13		ENSG00000185015										0.913541	1.0506	0.336362	-1.27363	0.118697	-1.14556		0	2.68714	1.53031	1.11412	0.0023966	0.00715361
6533		SLC6A6		ENSG00000131389										0.779937	0.864888	1.00186	-0.850341	-1.28769	-0.508647		-7.9566e-16	5.352	4.24645	1.11403	1.45401e-06	2.2888e-05
79654		HECTD3		ENSG00000126107										1.24669	0.354498	1.00277	-0.749096	-1.05615	-0.798714		5.18104e-16	3.48857	2.37868	1.11374	4.188e-05	0.000286505
8303		SNN		ENSG00000184602										1.20708	0.998783	0.347662	-1.18637	-0.886678	-0.48048		-4.34837e-16	3.84021	2.73285	1.11228	4.35399e-05	0.000294832
677781		SCARNA16		ENSG00000275143										0.919875	0.846915	0.901547	-0.681272	-0.689039	-1.29803		0	2.28266	1.16118	1.10957	0.00037839	0.00160972
64170		CARD9		ENSG00000187796										0.74738	0.701863	1.19624	-0.721633	-0.691313	-1.23254		-3.70074e-16	4.48528	3.36853	1.10874	4.5126e-06	5.35253e-05
54854		FAM83E		ENSG00000105523										0.910391	0.970307	0.786267	-0.522105	-0.93338	-1.21148		0	5.07456	3.96597	1.10732	1.18115e-06	1.95152e-05
3787		KCNS1		ENSG00000124134										0.801009	1.01421	0.714547	-0.787796	-1.45465	-0.287318		0	4.0989	3.01418	1.10673	4.83813e-05	0.000319746
126133		ALDH16A1		ENSG00000161618										0.793867	1.11138	0.75808	-1.06922	-1.06734	-0.526771		0	5.16736	4.06776	1.10577	1.13318e-06	1.89452e-05
401115		C4orf48		ENSG00000243449										0.955575	0.27746	1.24886	-1.2148	-0.340499	-0.926592		0	4.6912	3.57169	1.105	6.09758e-05	0.000382838
55210		ATAD3A		ENSG00000197785										0.463924	0.94048	1.11152	-0.317476	-1.37073	-0.827718		1.07322e-15	4.41994	3.32946	1.10451	4.29767e-05	0.000292082
91543		RSAD2		ENSG00000134321										0.875722	0.800402	1.0434	-1.05141	-0.774888	-0.893228		-7.21645e-16	3.22507	2.11788	1.10274	2.00986e-05	0.000164002
10629		TAF6L		ENSG00000162227										1.03406	0.37496	0.885033	0.0961995	-0.929672	-1.46058		0	1.77584	0.669872	1.10113	0.00508812	0.0131334
285989		ZNF789		ENSG00000198556										1.21035	0.876322	0.0953615	-0.546967	-1.56658	-0.0684858		1.52656e-16	2.2196	1.16118	1.10069	0.00464139	0.0121668
4311		MME		ENSG00000196549										1.0012	0.810758	0.866463	-0.736121	-0.687081	-1.25522		-4.44089e-16	5.4847	4.38066	1.09893	5.69696e-07	1.11611e-05
170487		ACTL10		ENSG00000288649										0.468584	1.01156	0.877385	0.04902	-1.41452	-0.992028		-3.70074e-16	3.71017	2.63024	1.09858	0.000444867	0.00183694
8365		H4C8		ENSG00000158406										0.710408	0.0413724	1.48035	-1.01733	-1.12186	-0.092945		8.09538e-17	3.67021	2.59028	1.09697	0.00104446	0.00365866
151393		RMDN2		ENSG00000115841										0.686639	0.870704	1.01904	-0.419748	-0.739042	-1.4176		-4.07082e-16	3.50196	2.39971	1.09271	6.58217e-05	0.000407753
11316		COPE		ENSG00000105669										1.02935	0.536056	1.03079	-0.864723	-0.451121	-1.28035		-4.81097e-16	5.7609	4.66123	1.09155	4.17515e-06	5.07861e-05
27338		UBE2S		ENSG00000108106										0.650928	0.873472	1.17176	-1.00403	-0.82898	-0.86315		0	6.07056	4.98076	1.08932	1.84125e-07	4.82461e-06
203111		ERICH5		ENSG00000177459										0.892919	0.893197	0.83645	-0.377523	-0.976561	-1.26848		-6.29126e-16	3.94728	2.85724	1.08903	1.73472e-05	0.000147445
23236		PLCB1		ENSG00000182621										0.747564	0.602114	1.21448	-1.36438	-0.705658	-0.494126		1.85037e-16	5.0563	3.96649	1.08902	1.17255e-05	0.000109941
116071		BATF2		ENSG00000168062										1.51034	0.256592	0.409431	-1.05914	0.0494628	-1.16669		0	2.38091	1.2481	1.08861	0.00572688	0.0144988
2519		FUCA2		ENSG00000001036										1.03778	0.742084	0.902898	-0.656585	-1.20452	-0.82166		0	5.13408	4.05077	1.08857	8.40568e-07	1.49623e-05
6936		GCFC2		ENSG00000005436										0.438954	1.35035	0.586033	-0.471281	-0.401737	-1.50232		0	3.45192	2.34939	1.08395	0.000523243	0.00209364
90701		SEC11C		ENSG00000166562										0.978918	0.964732	0.764634	-0.783935	-1.13571	-0.788635		4.44089e-16	7.67731	6.59543	1.08317	4.33504e-08	1.6232e-06
116435299		WASL-DT		ENSG00000272686										0.640589	1.19149	0.622635	-0.587829	-1.52258	-0.344308		-3.70074e-16	3.35959	2.30641	1.08291	0.00027904	0.00126261
100505984		LINC02478		ENSG00000285373										1.08301	0.695214	0.913225	-0.707817	-1.1357	-0.847929		0	1.94945	0.8741	1.0824	0.000804783	0.00296648
9701		PPP6R2		ENSG00000100239										0.688653	1.09884	0.876084	-0.988988	-1.12932	-0.545275		-1.85037e-16	4.60447	3.53109	1.08227	2.88747e-06	3.80236e-05
3772		KCNJ15		ENSG00000157551										1.2151	0.917306	0.501179	-1.14879	-0.675778	-0.809014		2.59052e-16	5.35123	4.26708	1.08137	2.30433e-06	3.26581e-05
10840		ALDH1L1		ENSG00000144908										1.17816	0.778744	0.716773	-1.16049	-0.748761	-0.764429		0	2.39644	1.31187	1.08023	0.00032646	0.00142521
4488		MSX2		ENSG00000120149										0.435784	0.931894	1.26614	-1.00452	-0.781658	-0.847638		-1.66533e-16	3.73164	2.65047	1.07956	2.16388e-05	0.000174211
122953		JDP2		ENSG00000140044										0.588327	0.757573	1.12614	-0.163346	-0.909379	-1.39932		0	4.29022	3.20754	1.07953	8.79166e-05	0.000503928
1435		CSF1		ENSG00000184371										0.974241	1.31003	0.158688	-1.27479	-0.551822	-0.616354		-3.70074e-16	2.19555	1.11305	1.07735	0.00171462	0.00545505
84190		METTL25		ENSG00000127720										0.469541	1.16266	0.919734	-0.479359	-1.35589	-0.716685		1.85037e-16	3.99528	2.93564	1.0756	4.65838e-05	0.000309808
404266		HOXB-AS3		ENSG00000233101										-0.317071	1.10164	1.14479	-0.462831	-1.47007	0.00354194		1.58366e-16	2.03075	1.00414	1.07551	0.013734	0.0300202
345630		FBLL1		ENSG00000188573										0.430921	0.364622	1.49415	-1.22289	-0.971799	-0.0950057		0	2.80158	1.74256	1.07487	0.00156176	0.00505258
84418		CYSTM1		ENSG00000120306										0.873376	1.04017	0.815324	-0.838251	-0.962798	-0.927824		0	9.3634	8.2911	1.07244	8.88869e-09	4.78703e-07
60489		APOBEC3G		ENSG00000239713										0.796365	1.25929	0.200472	-1.23284	0.0784118	-1.10171		0	2.2692	1.16118	1.07205	0.00468444	0.0122594
84619		ZGPAT		ENSG00000197114										0.949167	0.836	0.808143	-0.924269	-0.334537	-1.33451		0	3.80855	2.71917	1.06974	4.34288e-05	0.000294395
64332		NFKBIZ		ENSG00000144802										0.89929	0.789732	1.01748	-0.690037	-0.900747	-1.11572		0	7.61713	6.55122	1.06542	5.47463e-08	1.95445e-06
4793		NFKBIB		ENSG00000104825										0.854872	0.963299	0.855699	-0.520778	-1.17634	-0.97675		-5.55112e-16	5.93598	4.87416	1.06469	5.42073e-07	1.07531e-05
7629		ZNF76		ENSG00000065029										0.79409	0.937109	0.964637	-1.09531	-0.600044	-1.00048		-1.07322e-15	4.27842	3.20717	1.06365	3.30692e-06	4.22324e-05
126282		TNFAIP8L1		ENSG00000185361										0.499818	0.640879	1.39967	-0.980581	-1.09801	-0.461776		-1.57282e-16	3.91862	2.86591	1.06271	5.63808e-05	0.00036166
92815		H2AC25		ENSG00000181218										0.412928	1.03688	0.721547	-0.131494	-0.266296	-1.77357		-3.33067e-16	3.27337	2.18112	1.06244	0.00273692	0.00795921
1536		CYBB		ENSG00000165168										1.00623	0.723544	0.986589	-0.795302	-0.880274	-1.04079		0	1.60102	0.535748	1.0623	0.00171265	0.00545155
284040		CDRT4		ENSG00000239704										0.473038	1.32226	0.457181	-1.42958	0.0557682	-0.878659		3.88578e-16	2.57642	1.48218	1.06228	0.00362916	0.0100176
79607		FAM118B		ENSG00000197798										0.775968	0.985683	0.894749	-0.843071	-1.27468	-0.538644		-3.51571e-16	4.98237	3.9302	1.06206	2.33322e-06	3.28833e-05
285605		DTWD2		ENSG00000169570										1.32784	0.887889	0.360382	-1.06182	-0.607775	-0.906519		0	3.82266	2.75437	1.0605	4.59274e-05	0.000306247
729920		CRPPA		ENSG00000214960										0.45922	0.955398	1.22857	-0.978039	-0.722946	-0.942201		-7.58652e-16	4.32644	3.26244	1.06047	7.62541e-06	7.95608e-05
6821		SUOX		ENSG00000139531										1.27117	0.749613	0.597597	-0.948146	-1.12774	-0.542489		-1.53581e-15	4.79295	3.73998	1.0599	6.12314e-06	6.72111e-05
2019		EN1		ENSG00000163064										0.845803	0.887763	0.94564	-0.60173	-0.835975	-1.2415		-9.99201e-16	3.93939	2.87648	1.05833	8.60266e-06	8.64776e-05
23654		PLXNB2		ENSG00000196576										0.745577	0.830103	1.12577	-0.893239	-0.73828	-1.06993		7.40149e-16	7.22244	6.16498	1.0561	8.89385e-08	2.80879e-06
2678		GGT1		ENSG00000100031										0.766432	0.955297	0.982348	-0.696581	-1.13554	-0.871956		-2.96059e-16	6.54442	5.49128	1.05523	1.25332e-07	3.64146e-06
1058		CENPA		ENSG00000115163										1.13328	0.904512	0.58063	-1.0672	-1.10603	-0.445197		-1.11022e-15	3.89399	2.84933	1.05443	2.29165e-05	0.00018161
25807		RHBDD3		ENSG00000100263										0.626616	1.09682	0.90927	-1.2257	-0.910124	-0.496884		3.79326e-16	4.53283	3.48332	1.0542	6.8289e-06	7.29338e-05
6748		SSR4		ENSG00000180879										0.887635	0.888426	0.959351	-0.984907	-0.86353	-0.886974		-7.58652e-16	8.35627	7.30317	1.05296	9.67e-09	5.01572e-07
5915		RARB		ENSG00000077092										0.618836	0.617977	1.24862	-1.31722	-0.224475	-0.943735		-4.44089e-16	4.1175	3.04836	1.05175	0.000120509	0.000648454
1031		CDKN2C		ENSG00000123080										0.896735	0.916063	0.861727	-1.20512	-0.93748	-0.531926		1.22125e-15	6.33755	5.28909	1.05012	4.12919e-07	8.70983e-06
88745		RRP36		ENSG00000124541										1.15073	0.596	0.947605	-0.85469	-0.919529	-0.920118		2.03541e-15	5.99557	4.9462	1.04889	2.81456e-07	6.71405e-06
84065		TMEM222		ENSG00000186501										0.629649	0.782765	1.06832	-0.403375	-0.524336	-1.55302		4.81097e-16	4.19849	3.13573	1.04836	0.00010202	0.000566299
6690		SPINK1		ENSG00000164266										0.871637	0.865609	0.993747	-0.942672	-0.805394	-0.982927		-2.53501e-15	7.42349	6.37609	1.0467	2.12908e-08	9.25966e-07
79365		BHLHE41		ENSG00000123095										0.889492	0.866561	0.965993	-1.04039	-0.959856	-0.721796		0	8.42387	7.37868	1.0456	2.17281e-08	9.38076e-07
79174		CRELD2		ENSG00000184164										0.853796	0.979774	0.845561	-1.26027	-0.684555	-0.734307		7.03141e-16	6.7792	5.73349	1.04471	2.93306e-07	6.8737e-06
27283		TINAG		ENSG00000137251										0.660935	1.07796	0.928867	-0.730049	-1.22188	-0.715835		-1.07322e-15	4.49761	3.46597	1.04094	4.29471e-06	5.20133e-05
347252		IGFBPL1		ENSG00000137142										1.29677	0.380847	0.810292	-1.06287	-1.14364	-0.281398		-2.59052e-16	1.77154	0.745092	1.04005	0.00302452	0.00860186
4128		MAOA		ENSG00000189221										0.37502	1.05332	1.15578	-0.641945	-0.730287	-1.21188		0	3.54045	2.49485	1.03971	7.06992e-05	0.000427302
254552		NUDT8		ENSG00000167799										1.10553	0.281716	1.16533	-0.682205	-1.1861	-0.684267		0	3.75735	2.72892	1.03662	7.24049e-05	0.000433471
4494		MT1F		ENSG00000198417										0.489227	1.18448	0.790371	-0.867693	-0.204119	-1.39227		0	2.5168	1.45365	1.03556	0.00128725	0.00433628
148808		MFSD4A		ENSG00000174514										0.676986	1.3457	0.607731	-0.800088	-0.763085	-1.06724		-4.81097e-16	5.76752	4.73129	1.03491	2.22836e-06	3.19751e-05
11142		PKIG		ENSG00000168734										0.575261	0.626228	1.37375	-0.661792	-0.710619	-1.20282		0	3.3783	2.33524	1.0344	0.000106997	0.000588913
4050		LTB		ENSG00000227507										0.898048	1.30872	0.125317	-0.179564	-0.835288	-1.31723		0	3.94724	2.91109	1.03423	0.000502412	0.00202694
567		B2M		ENSG00000166710										0.746785	1.06971	0.904105	-0.875268	-0.84552	-0.999813		2.10942e-15	11.13	10.0956	1.03422	1.37058e-08	6.47241e-07
1047		CLGN		ENSG00000153132										0.903117	0.933927	0.663421	-0.699461	-0.283663	-1.51734		0	2.39843	1.33844	1.03257	0.0012682	0.00428467
6199		RPS6KB2		ENSG00000175634										0.676182	1.29596	0.601633	-0.586761	-0.691076	-1.29593		4.44089e-16	5.57326	4.53729	1.03255	8.56214e-06	8.62287e-05
84279		PRADC1		ENSG00000135617										0.484861	1.30362	0.824686	-0.946613	-0.609009	-1.05755		-9.99201e-16	4.21244	3.17396	1.03255	1.81237e-05	0.000151895
6707		SPRR3		ENSG00000163209										0.710615	1.04148	0.809567	-0.496372	-0.599126	-1.46616		-9.25186e-16	4.98026	3.93965	1.03209	1.70227e-05	0.000145469
100533496		TVP23C-CDRT4		ENSG00000259024										0.946633	0.964368	0.394982	-1.11617	0.134548	-1.32436		0	3.49291	2.42656	1.0305	0.0013021	0.00437666
79180		EFHD2		ENSG00000142634										1.13952	0.789783	0.759435	-1.00323	-0.65034	-1.03517		0	6.02336	4.98971	1.03038	3.9508e-07	8.4621e-06
35		ACADS		ENSG00000122971										0.412258	1.04367	1.16955	-1.00421	-0.652065	-0.969195		1.73935e-15	5.61589	4.58355	1.02967	2.90226e-06	3.81028e-05
554202		MIR31HG		ENSG00000171889										0.452819	1.20318	0.882564	-1.35588	-0.715097	-0.467582		-9.25186e-17	3.52197	2.49485	1.02917	0.00012266	0.000657791
100134229		KDM7A-DT		ENSG00000260231										0.819137	0.755526	0.57489	0.30524	-0.826446	-1.62835		0	2.15169	1.11548	1.02869	0.00732354	0.0177663
9442		MED27		ENSG00000160563										0.531519	0.925194	1.19149	-0.884875	-1.10992	-0.653406		-1.09172e-15	5.17952	4.15873	1.02604	2.56005e-06	3.5027e-05
5536		PPP5C		ENSG00000011485										1.13975	0.708906	0.794385	-0.99116	-0.493801	-1.15808		0	4.57156	3.53477	1.02554	7.3582e-06	7.73466e-05
147727		ILF3-DT		ENSG00000267100										0.786681	0.706399	1.16427	-0.68477	-1.2231	-0.749484		-1.33227e-15	4.62012	3.60512	1.02251	4.88312e-06	5.68545e-05
113246		C12orf57		ENSG00000111678										0.934894	0.816538	0.976917	-1.00104	-0.789513	-0.937794		1.03621e-15	7.15063	6.12897	1.02081	3.7679e-08	1.4583e-06
8349		H2BC21		ENSG00000184678										1.40098	0.673313	0.538956	-0.766432	-0.905191	-0.941623		-4.996e-16	2.81431	1.79295	1.02008	0.00025551	0.00117847
7922		SLC39A7		ENSG00000112473										0.707719	1.13101	0.874579	-0.907672	-0.925322	-0.880319		0	8.50502	7.48595	1.0193	4.15662e-08	1.57503e-06
9077		DIRAS3		ENSG00000162595										1.43581	0.612178	0.305961	-0.451071	-1.42901	-0.473869		3.70074e-16	2.43717	1.44385	1.01843	0.00221262	0.00670247
57147		SCYL3		ENSG00000000457										1.11725	0.737074	0.850259	-0.797783	-0.828588	-1.07821		-8.88178e-16	4.65595	3.63583	1.01671	1.70285e-06	2.59967e-05
1839		HBEGF		ENSG00000113070										0.376989	0.793563	1.29603	-1.40183	-0.623147	-0.441609		-3.70074e-16	3.55797	2.5432	1.01343	0.000247217	0.00114684
134957		STXBP5		ENSG00000164506										1.21857	0.60807	0.811687	-0.758822	-1.20846	-0.671049		7.40149e-16	3.81172	2.80859	1.01184	2.72394e-05	0.000207926
124056		NOXO1		ENSG00000196408										0.35487	0.616855	1.4227	-0.372463	-1.38951	-0.632457		-5.73615e-16	3.55894	2.56608	1.01152	0.000448293	0.00184808
64761		PARP12		ENSG00000059378										1.32247	1.07892	0.0910884	-0.90313	-0.78994	-0.79941		-4.25585e-16	4.39707	3.387	1.00965	7.3592e-05	0.000438709
51239		ANKRD39		ENSG00000213337										0.435691	0.851821	1.15972	-1.43661	-0.792629	-0.217999		2.40548e-16	2.6762	1.67386	1.00931	0.000993637	0.0035078
12		SERPINA3		ENSG00000196136										0.923577	1.00707	0.79669	-0.839252	-0.868731	-1.01935		-9.99201e-16	10.8195	9.81441	1.00495	1.32369e-08	6.29798e-07
135398		C6orf141		ENSG00000197261										1.4719	0.391112	0.6798	-1.04425	-0.698781	-0.799785		1.0177e-15	5.47527	4.46814	1.00415	1.71489e-05	0.000146251
11012		KLK11		ENSG00000167757										0.214438	1.64562	0.376502	-0.878473	-1.13196	-0.22613		-3.23815e-16	2.91932	1.94149	1.004	0.00216996	0.00660168
79792		GSDMD		ENSG00000104518										0.935908	0.995144	0.799227	-0.961347	-0.940388	-0.828544		-7.58652e-16	5.86337	4.86486	0.999263	1.3997e-07	3.97188e-06
441478		NRARP		ENSG00000198435										0.860443	0.597792	1.18951	-0.571485	-0.986433	-1.08982		0	4.7084	3.71344	0.994719	5.91865e-06	6.54776e-05
8351		H3C4		ENSG00000197409										0.506809	1.10394	0.762884	-0.775835	-1.52831	-0.0694922		-6.01371e-17	2.80341	1.84499	0.994322	0.00132477	0.00442966
5684		PSMA3		ENSG00000100567										0.745585	0.966268	0.99965	-0.811074	-1.10428	-0.796144		2.77556e-16	7.23651	6.24362	0.994273	9.6861e-08	2.96105e-06
84261		FBXW9		ENSG00000132004										0.882329	1.4423	0.173176	-0.970765	-0.802018	-0.725023		-1.85037e-16	3.80701	2.81528	0.994024	0.000139718	0.000728582
9266		CYTH2		ENSG00000105443										0.953682	0.731013	0.905742	-1.25838	-0.302	-1.03006		-4.81097e-16	5.4439	4.44207	0.993301	9.59433e-06	9.44213e-05
115677		NOSTRIN		ENSG00000163072										1.08503	0.818248	0.812623	-1.0458	-0.78752	-0.882573		-5.55112e-16	6.62362	5.63172	0.990953	1.26345e-07	3.65074e-06
10024		TROAP		ENSG00000135451										0.465785	0.955266	1.01162	-1.56049	-0.561863	-0.310318		0	2.4368	1.44568	0.989336	0.00179424	0.00565999
6427		SRSF2		ENSG00000161547										0.809462	1.05274	0.857116	-0.977118	-0.99252	-0.749676		-5.92119e-16	7.22281	6.23551	0.98823	7.36584e-08	2.42766e-06
5362		PLXNA2		ENSG00000076356										0.93133	0.671496	0.912211	-1.13164	-0.138488	-1.24491		-4.81097e-16	3.3001	2.28681	0.986951	0.00034592	0.00149566
63935		PCIF1		ENSG00000100982										1.09495	0.834021	0.702731	-0.442155	-0.996999	-1.19254		-6.66134e-16	3.36978	2.38343	0.986111	8.20406e-05	0.000478482
171222		UBE2L5		ENSG00000236444										0.863375	0.689497	1.1002	-1.26597	-0.648694	-0.738406		3.88578e-16	2.8611	1.86904	0.985347	0.000226745	0.00107364
6776		STAT5A		ENSG00000126561										0.954409	0.967864	0.728848	-1.21578	-0.955261	-0.480078		-4.81097e-16	2.70526	1.72764	0.98446	0.000315737	0.00138749
84967		LSM10		ENSG00000181817										0.849151	0.846654	0.961954	-0.981459	-1.20456	-0.471741		1.38778e-16	4.6141	3.63918	0.984058	6.15145e-06	6.7405e-05
55851		PSENEN		ENSG00000205155										1.02088	0.79655	0.819525	-0.613752	-0.673719	-1.34948		0	6.67666	5.69097	0.982738	1.55231e-06	2.41328e-05
80308		FLAD1		ENSG00000160688										1.10136	0.828151	0.755696	-0.873523	-0.654906	-1.15678		4.44089e-16	4.32031	3.33114	0.981651	6.56652e-06	7.06683e-05
168544		ZNF467		ENSG00000181444										0.447721	1.36937	0.43015	-1.58805	-0.338718	-0.32047		1.38778e-16	1.60694	0.621742	0.979271	0.0105592	0.0240568
5799		PTPRN2		ENSG00000155093										0.487264	1.11262	0.726379	-0.144924	-0.544376	-1.63697		0	2.24583	1.25023	0.97919	0.00393718	0.0106814
3838		KPNA2		ENSG00000182481										0.843511	0.893961	0.982601	-0.813771	-1.10249	-0.803812		1.40628e-15	6.31493	5.33788	0.978938	1.5765e-07	4.30933e-06
2525		FUT3		ENSG00000171124										1.54222	0.744658	-0.10618	-0.788893	-1.17801	-0.213793		6.89263e-16	3.10849	2.15041	0.978909	0.00262861	0.00772588
29881		NPC1L1		ENSG00000015520										0.498923	0.797306	1.26455	-0.849457	-1.2621	-0.449223		5.08852e-16	4.8541	3.88645	0.97802	2.27627e-05	0.000180617
145741		C2CD4A		ENSG00000198535										0.954076	1.13089	0.554221	-1.14677	-0.939783	-0.552635		-2.59052e-16	7.18355	6.21022	0.974593	1.20375e-06	1.97852e-05
114483834		ABCF2-H2BK1		ENSG00000285292										0.467421	0.561224	1.46071	-0.414241	-1.10164	-0.973474		-3.14563e-16	3.60278	2.63508	0.973043	0.000219292	0.00104337
100130933		SMIM6		ENSG00000259120										1.1571	0.882634	0.645488	-0.692469	-0.982566	-1.01019		4.44089e-16	4.90202	3.9296	0.972902	2.39023e-06	3.35043e-05
54677		CROT		ENSG00000005469										0.659498	0.891236	1.09698	-1.00566	-0.498651	-1.14341		-2.96059e-16	3.67987	2.69659	0.971593	4.42675e-05	0.00029864
29927		SEC61A1		ENSG00000058262										0.862397	0.896727	0.959196	-0.77181	-0.828423	-1.11809		0	8.55903	7.58714	0.971466	5.04749e-08	1.84095e-06
284001		CCDC57		ENSG00000176155										0.741601	1.30887	0.462458	-1.32093	-0.780015	-0.411991		3.05311e-16	3.00255	2.03671	0.970957	0.000459324	0.00188497
105369344		LOC105369344		ENSG00000287917										0.237408	0.583626	1.38249	-1.40287	-0.84931	0.0486578		-4.46402e-16	2.19792	1.24194	0.969459	0.00608415	0.0152206
126917		IFFO2		ENSG00000169991										0.871911	0.398272	1.27034	-1.30528	-0.636572	-0.598664		-6.29126e-16	2.78337	1.80798	0.969224	0.000613155	0.00238113
285193		DUSP28		ENSG00000188542										0.44618	0.959544	1.16705	-0.535765	-0.738834	-1.29818		0	2.97851	2.00235	0.968579	0.000331904	0.0014435
6674		SPAG1		ENSG00000104450										0.466201	0.782523	1.32016	-1.19059	-0.51573	-0.862567		-3.88578e-16	4.60492	3.62964	0.968485	2.99281e-05	0.000221224
9609		RAB36		ENSG00000100228										1.58209	0.367139	0.422222	-0.923963	-0.347849	-1.09964		0	1.87902	0.890458	0.967636	0.00564771	0.0143213
100529145		TEN1-CDK3		ENSG00000261408										0.942856	0.633865	1.10303	-0.645665	-1.07584	-0.958244		2.40548e-16	4.62627	3.66117	0.967397	4.51072e-06	5.35253e-05
5144		PDE4D		ENSG00000113448										1.54346	0.538087	0.443818	-0.812442	-0.811189	-0.901735		0	3.21169	2.24073	0.967178	0.000295981	0.00131714
729013		ZBED5-AS1		ENSG00000247271										1.09866	0.64818	0.932825	-0.649068	-0.916089	-1.11451		-4.07082e-16	4.95497	3.98698	0.9662	2.64314e-06	3.58154e-05
10384		BTN3A3		ENSG00000111801										0.624877	1.33529	0.683144	-0.99105	-0.905707	-0.746558		0	4.18988	3.22697	0.966075	1.68502e-05	0.000144482
9670		IPO13		ENSG00000117408										1.06518	0.395314	1.14757	-0.677126	-0.779089	-1.15184		0	2.52144	1.54729	0.966058	0.000706707	0.00266749
8884		SLC5A6		ENSG00000138074										0.811555	0.908059	0.836758	-0.201123	-1.14159	-1.21366		1.11022e-15	3.83373	2.87295	0.964842	9.29243e-05	0.000524022
440836		ODF3B		ENSG00000177989										0.157477	1.48533	0.823474	-0.99538	-0.639728	-0.831174		0	2.36163	1.39437	0.964798	0.0018599	0.00583222
392636		AGMO		ENSG00000187546										0.836602	0.801459	1.03013	-1.24904	-0.588131	-0.831021		-1.07322e-15	4.77993	3.81038	0.964329	4.83118e-06	5.66143e-05
399909		PCNX3		ENSG00000197136										0.621003	0.538676	1.43153	-0.717249	-0.889022	-0.984937		0	3.45584	2.49069	0.963771	0.00011377	0.000620366
151354		LRATD1		ENSG00000162981										0.933417	0.778566	0.979086	-0.581592	-1.07423	-1.03525		5.18104e-16	6.30302	5.3422	0.961643	4.90737e-07	9.87403e-06
23475		QPRT		ENSG00000103485										0.425348	1.24075	0.951666	-0.634128	-0.944861	-1.03878		-5.55112e-16	4.76229	3.80236	0.961433	1.11128e-05	0.000105747
51291		GMIP		ENSG00000089639										0.476856	0.698496	1.26548	-0.137449	-1.0755	-1.22788		5.92119e-16	3.48099	2.52539	0.958753	0.0004172	0.00174651
23154		NCDN		ENSG00000020129										0.665462	0.730811	1.1556	-0.380645	-0.780916	-1.39031		1.03621e-15	4.19826	3.2335	0.958704	6.04773e-05	0.000380986
3276		PRMT1		ENSG00000126457										0.681865	0.925995	1.10259	-0.813911	-0.92561	-0.970925		2.83107e-15	8.15142	7.19359	0.957868	9.27984e-08	2.89032e-06
255488		RNF144B		ENSG00000137393										0.796656	1.29798	0.371775	-0.292572	-0.870136	-1.3037		0	2.75922	1.80093	0.956564	0.00101226	0.00356161
27111		SDCBP2		ENSG00000125775										0.953105	0.920558	0.862184	-0.957492	-0.852177	-0.926177		0	6.79089	5.8339	0.95656	6.95804e-08	2.34829e-06
5998		RGS3		ENSG00000138835										0.812321	0.47046	1.34306	-0.976607	-0.849364	-0.799875		-6.29126e-16	4.06209	3.10524	0.95573	2.86941e-05	0.00021501
1594		CYP27B1		ENSG00000111012										0.492303	1.33985	0.16694	0.324577	-1.41632	-0.907345		0	1.99516	1.07075	0.952898	0.0155099	0.0332442
163732		CITED4		ENSG00000179862										0.744114	0.941888	1.0129	-0.774905	-0.759764	-1.16424		-8.51171e-16	6.77302	5.81987	0.951625	2.97323e-07	6.88109e-06
83475		DOHH		ENSG00000129932										1.19364	0.689193	0.655166	-0.979076	-0.280831	-1.2781		0	3.82848	2.859	0.950716	0.000140637	0.00073217
80775		TMEM177		ENSG00000144120										0.737475	1.06592	0.737789	-1.1803	-1.1582	-0.202677		3.19189e-16	5.0139	4.07373	0.949774	2.93395e-05	0.000218681
3169		FOXA1		ENSG00000129514										1.04502	0.938791	0.733066	-0.860608	-1.04148	-0.814788		1.40628e-15	6.75882	5.81022	0.949725	1.62034e-07	4.39122e-06
10410		IFITM3		ENSG00000142089										0.83062	1.13379	0.729379	-1.11169	-0.739939	-0.842161		1.42479e-15	7.8194	6.86959	0.949396	2.17031e-07	5.47161e-06
29100		TMEM208		ENSG00000168701										0.972384	0.753607	1.00084	-0.846736	-0.956155	-0.923942		-1.14723e-15	5.74155	4.79244	0.949268	3.05693e-07	6.98471e-06
126208		ZNF787		ENSG00000142409										0.935378	0.925698	0.808148	-0.505273	-0.986047	-1.1779		0	4.69946	3.75032	0.948994	5.6007e-06	6.29507e-05
6280		S100A9		ENSG00000163220										0.894738	0.616037	0.414196	0.276863	-0.343388	-1.85844		4.07082e-16	2.60471	1.62555	0.947652	0.0155745	0.0333633
83666		PARP9		ENSG00000138496										1.1684	1.00532	0.315708	-0.881614	-1.28074	-0.327068		-2.06316e-15	5.39873	4.46077	0.946394	4.79936e-05	0.000317682
64975		MRPL41		ENSG00000182154										0.766711	0.93864	1.02354	-0.88744	-0.90584	-0.935614		-1.96139e-15	7.16359	6.21724	0.946343	7.80877e-08	2.54576e-06
84986		ARHGAP19		ENSG00000213390										1.11134	1.02918	0.331037	-0.723174	-1.39607	-0.35231		-6.01371e-16	2.41008	1.4876	0.946103	0.0018121	0.00570495
7791		ZYX		ENSG00000159840										0.754928	0.719905	1.19013	-0.724931	-0.760207	-1.17982		5.92119e-16	6.79667	5.84914	0.945814	8.60865e-07	1.5275e-05
90693		CCDC126		ENSG00000169193										1.00346	0.973358	0.67857	-0.514207	-1.18983	-0.951353		2.77556e-16	3.52365	2.58636	0.944368	6.31578e-05	0.000394144
968		CD68		ENSG00000129226										1.31776	0.307706	0.939241	-0.769694	-0.693549	-1.10146		-5.18104e-16	4.62334	3.67292	0.943575	3.34598e-05	0.000239925
2230		FDX1		ENSG00000137714										1.08478	0.939005	0.675833	-0.768004	-0.844629	-1.08699		-8.14164e-16	6.30968	5.36626	0.942414	4.33215e-07	9.00704e-06
5287		PIK3C2B		ENSG00000133056										0.617471	1.30946	0.655506	-0.609146	-1.26626	-0.707034		6.84638e-16	3.62338	2.69516	0.941234	0.00010895	0.000597171
319089		TTC6		ENSG00000139865										-0.0355799	1.26855	0.988848	-0.868577	-1.28557	-0.0676753		3.21502e-16	2.13763	1.22673	0.940169	0.00651788	0.0161461
1802		DPH2		ENSG00000132768										0.924511	0.856255	0.92254	-0.630923	-1.12444	-0.947944		8.51171e-16	5.09704	4.1606	0.939232	1.61448e-06	2.49181e-05
6523		SLC5A1		ENSG00000100170										1.00035	0.936582	0.779888	-0.963362	-1.03246	-0.721001		-2.96059e-16	7.07982	6.1419	0.93902	1.44173e-07	4.05477e-06
55969		RAB5IF		ENSG00000101084										0.896857	1.01575	0.811581	-1.0289	-0.916902	-0.778382		-2.57202e-15	8.50957	7.57082	0.938967	5.45269e-08	1.95445e-06
55135		WRAP53		ENSG00000141499										0.0408718	1.04238	1.3316	-0.560678	-1.1565	-0.697683		2.22045e-16	2.81171	1.88945	0.937042	0.001262	0.00426967
3119		HLA-DQB1		ENSG00000179344										0.769556	1.14006	0.800599	-0.981146	-0.79531	-0.933764		0	7.23685	6.30016	0.936312	1.72498e-07	4.63604e-06
29925		GMPPB		ENSG00000173540										0.438211	1.3189	0.761616	-0.906457	-1.23452	-0.377751		6.4763e-16	4.65511	3.73132	0.936286	5.7562e-05	0.000368078
55331		ACER3		ENSG00000078124										0.772037	1.00578	0.906019	-0.604989	-0.88995	-1.1889		0	5.1838	4.24856	0.933872	2.25788e-06	3.22526e-05
8525		DGKZ		ENSG00000149091										0.877727	0.68477	1.1249	-0.672877	-0.925436	-1.08908		5.92119e-16	4.77407	3.83905	0.93376	3.89283e-06	4.79724e-05
2274		FHL2		ENSG00000115641										0.817502	0.855449	1.04368	-0.855358	-0.777604	-1.08367		-6.29126e-16	6.1886	5.25358	0.933428	3.08416e-07	7.02687e-06
89795		NAV3		ENSG00000067798										0.833556	1.01913	0.666839	-1.41719	-0.872001	-0.230332		2.17419e-16	2.22936	1.30522	0.931967	0.00215615	0.00657233
9144		SYNGR2		ENSG00000108639										0.872109	0.739186	1.09586	-0.848262	-0.779708	-1.07918		6.29126e-16	9.6229	8.69115	0.931326	9.61873e-08	2.94757e-06
6610		SMPD2		ENSG00000135587										0.342666	0.886575	0.829183	-1.42843	-1.0799	0.449908		0	2.19631	1.2947	0.931048	0.0107066	0.0243099
55825		PECR		ENSG00000115425										1.0414	0.643058	1.01899	-0.88425	-1.02579	-0.793404		5.55112e-16	5.28842	4.359	0.930929	1.26325e-06	2.05497e-05
9463		PICK1		ENSG00000100151										1.1571	0.72072	0.471833	0.0646261	-1.22299	-1.19129		-8.51171e-16	2.67957	1.75986	0.929197	0.00236576	0.00708901
10673		TNFSF13B		ENSG00000102524										1.08651	1.25662	0.114437	-0.723648	-1.1835	-0.550417		-3.33067e-16	2.15278	1.23915	0.928899	0.00307311	0.00872046
81532		MOB2		ENSG00000182208										0.768249	1.05644	0.853926	-0.623312	-0.848928	-1.20638		-1.40628e-15	4.31981	3.38895	0.928301	1.07134e-05	0.000103159
26284		ERAL1		ENSG00000132591										0.423003	0.270761	1.68301	-0.748828	-0.69271	-0.935231		4.81097e-16	3.30014	2.36637	0.927746	0.000892637	0.00323147
8623		ASMTL		ENSG00000169093										0.877614	1.2642	0.0904745	0.0171307	-1.34052	-0.908901		2.22045e-16	2.95751	2.05126	0.926398	0.00294673	0.00842417
55379		LRRC59		ENSG00000108829										0.960782	1.0218	0.744361	-0.91133	-0.908232	-0.907382		-2.03541e-15	7.93334	7.00852	0.924871	7.12117e-08	2.38427e-06
9618		TRAF4		ENSG00000076604										0.964865	0.589073	1.12801	-0.709687	-1.00929	-0.962972		-2.40548e-16	6.09094	5.16679	0.924464	9.97804e-07	1.70486e-05
79875		THSD4		ENSG00000187720										0.694757	0.612783	1.15588	-1.47211	-0.767022	-0.224289		-6.43004e-16	4.45368	3.53217	0.924424	0.000139249	0.000726736
5686		PSMA5		ENSG00000143106										0.949586	1.10462	0.644377	-0.98114	-0.745978	-0.971469		-5.92119e-16	6.69635	5.77177	0.923554	4.04779e-07	8.63892e-06
54494		C11orf71		ENSG00000180425										0.376592	1.19912	0.957514	-0.937139	-1.21725	-0.37884		4.34837e-16	4.16316	3.25382	0.922309	8.80472e-05	0.000504219
84769		MPV17L2		ENSG00000254858										0.381119	0.700916	1.34061	-0.173256	-1.18089	-1.0685		-4.07082e-16	2.81209	1.89911	0.922287	0.00136975	0.0045512
552900		BOLA2		ENSG00000183336										0.862619	1.02416	0.819618	-0.971413	-1.07545	-0.65953		-5.92119e-16	6.16329	5.24375	0.921825	4.84172e-07	9.77301e-06
4938		OAS1		ENSG00000089127										0.890728	1.02985	0.796096	-0.900779	-0.746537	-1.06936		1.18424e-15	6.80043	5.87781	0.921329	2.12051e-07	5.3782e-06
7832		BTG2		ENSG00000159388										1.12584	0.774903	0.747653	-0.521825	-0.92261	-1.20396		-1.25825e-15	4.52649	3.60692	0.917602	1.3088e-05	0.000118825
101929693		RARA-AS1		ENSG00000265666										1.18362	0.857526	0.609778	-0.58039	-0.959512	-1.11102		7.40149e-16	4.79775	3.88263	0.914637	8.43185e-06	8.52552e-05
160428		ALDH1L2		ENSG00000136010										-0.0873751	0.686293	1.5753	-0.270444	-0.673967	-1.22981		3.33067e-16	2.48673	1.5656	0.914266	0.00627135	0.015621
3145		HMBS		ENSG00000256269										1.01401	0.847922	0.859023	-0.737241	-1.03544	-0.948278		-3.14563e-16	5.24335	4.33037	0.914173	1.03734e-06	1.7646e-05
79178		THTPA		ENSG00000259431										0.52563	1.12081	0.903249	-1.21809	-0.290746	-1.04084		0	4.13568	3.2093	0.913905	9.96197e-05	0.000555168
729991		BORCS8		ENSG00000254901										0.723387	0.754721	1.1748	-0.566419	-0.922029	-1.16446		-5.18104e-16	4.92618	4.0119	0.912985	6.92447e-06	7.38069e-05
11346		SYNPO		ENSG00000171992										1.03665	0.430853	0.956477	-0.263394	-0.621263	-1.53933		-3.70074e-16	3.29491	2.36964	0.910746	0.000764854	0.00284037
3174		HNF4G		ENSG00000164749										1.08806	0.747413	0.863949	-1.10819	-0.703402	-0.887828		-2.59052e-16	5.49473	4.5831	0.909166	1.34653e-06	2.15444e-05
102606465		DPH5-DT		ENSG00000233184										0.9289	0.695198	0.485412	0.410724	-1.45212	-1.06811		0	2.75683	1.87055	0.908518	0.00674818	0.0166093
10561		IFI44		ENSG00000137965										1.15365	0.613215	0.766425	-1.20737	-1.09242	-0.233509		0	4.0121	3.11521	0.90602	0.000115835	0.000629008
84239		ATP13A4		ENSG00000127249										0.946964	0.794138	0.98314	-1.0474	-0.877748	-0.799097		7.21645e-16	4.58951	3.68383	0.905551	3.48603e-06	4.38561e-05
9091		PIGQ		ENSG00000007541										1.13354	1.13863	0.348437	-0.908311	-0.800513	-0.911784		-5.36608e-16	4.33271	3.42595	0.90552	2.78046e-05	0.000210752
154791		FMC1		ENSG00000164898										0.404119	0.456293	1.5776	-0.56973	-0.747313	-1.12097		-2.96059e-16	4.79168	3.88326	0.904511	0.000149895	0.000769288
105371267		LOC105371267		ENSG00000277639										0.778648	0.985868	0.920433	-0.96423	-1.14706	-0.573653		2.77556e-16	5.96655	5.06925	0.900732	1.25975e-06	2.05192e-05
2115		ETV1		ENSG00000006468										0.995676	1.03158	0.640049	-0.859232	-0.619477	-1.1886		-5.55112e-16	6.22677	5.32373	0.90021	1.63468e-06	2.51685e-05
404217		CTXN1		ENSG00000178531										1.09769	0.977924	0.616375	-0.863739	-0.770003	-1.05824		0	4.58093	3.67761	0.900015	6.72981e-06	7.2119e-05
4835		NQO2		ENSG00000124588										1.07974	0.0133394	1.12748	-0.205407	-0.512528	-1.50263		0	2.91397	1.99405	0.898905	0.00386484	0.0105303
54867		TMEM214		ENSG00000119777										0.587794	0.935632	1.07918	-1.35262	-0.667651	-0.582343		9.06682e-16	5.67323	4.77366	0.898891	9.25574e-06	9.17312e-05
123688		HYKK		ENSG00000188266										0.985028	0.77215	0.902048	-0.985858	-1.18869	-0.484679		4.16334e-16	3.5669	2.6779	0.898779	7.55557e-05	0.000448094
51734		MSRB1		ENSG00000198736										0.998783	1.27595	0.291314	-0.709908	-0.750704	-1.10544		1.25825e-15	4.92392	4.0232	0.898379	2.96013e-05	0.000219683
11065		UBE2C		ENSG00000175063										0.672357	0.448243	1.35035	-1.33411	-0.34762	-0.789225		-8.14164e-16	6.27673	5.37446	0.898153	5.73129e-05	0.000366895
2041		EPHA1		ENSG00000146904										0.223845	0.982077	0.900918	-1.30471	0.357154	-1.15929		-5.92119e-16	3.44279	2.50975	0.89638	0.00606564	0.0151953
55552		ZNF823		ENSG00000197933										1.1291	0.293168	0.664331	0.290555	-1.56805	-0.809096		0	2.57894	1.71139	0.89514	0.00877656	0.0206423
8444		DYRK3		ENSG00000143479										1.11702	0.11663	1.2006	-0.376034	-1.16641	-0.891805		-1.22125e-15	4.47075	3.57999	0.895118	0.000209823	0.0010097
846		CASR		ENSG00000036828										0.659109	1.07473	0.867386	-1.31432	-0.416892	-0.870015		1.4803e-16	4.97627	4.07505	0.895002	1.97008e-05	0.000161694
9114		ATP6V0D1		ENSG00000159720										1.14681	0.855757	0.623093	-0.55454	-0.798937	-1.27218		0	5.19474	4.29808	0.893384	9.38986e-06	9.28591e-05
9881		TRANK1		ENSG00000168016										0.553429	1.03894	0.888355	-0.744881	-0.249974	-1.48587		0	2.52545	1.60957	0.891789	0.00217172	0.00660388
79159		NOL12		ENSG00000273899										0.593172	0.926828	1.15608	-1.10091	-0.791613	-0.783554		2.59052e-16	4.40426	3.51233	0.891131	1.28228e-05	0.000117119
284656		EPHA10		ENSG00000183317										0.751844	0.818406	0.732069	-1.74738	-0.38162	-0.173317		-5.55112e-17	2.06995	1.17312	0.891018	0.00740693	0.0179168
83549		UCK1		ENSG00000130717										0.883457	1.16203	0.490015	-1.37289	-0.396347	-0.766266		0	3.96187	3.06329	0.890263	0.00015493	0.000787961
65999		LRRC61		ENSG00000127399										0.734353	0.59867	1.26859	-1.11529	-0.474303	-1.01201		-1.5173e-15	5.58885	4.69351	0.890135	1.10994e-05	0.000105699
127700		OSCP1		ENSG00000116885										0.996027	1.21343	0.24498	-1.17973	-0.269046	-1.00566		0	2.53244	1.62434	0.889935	0.00238598	0.00713034
3430		IFI35		ENSG00000068079										0.990197	0.875264	0.861085	-0.790946	-1.04869	-0.886914		0	5.13152	4.24338	0.889918	1.39542e-06	2.21308e-05
1559		CYP2C9		ENSG00000138109										1.4292	0.615947	-0.0268533	-1.57366	-0.190349	-0.254286		0	1.86654	0.963899	0.889045	0.0203794	0.0419112
93474		ZNF670		ENSG00000277462										0.879419	0.958894	0.855808	-0.690816	-1.21483	-0.788471		3.88578e-16	2.06995	1.19102	0.888592	0.00207015	0.00634684
8764		TNFRSF14		ENSG00000157873										1.31837	0.630825	0.646583	-0.725283	-1.22721	-0.643281		1.38778e-15	5.46091	4.57679	0.888527	1.26799e-05	0.000116288
91647		ATPAF2		ENSG00000171953										1.07392	1.17336	0.388851	-0.915496	-0.872199	-0.848438		0	3.3608	2.47327	0.888399	0.000150372	0.000771115
55789		DEPDC1B		ENSG00000035499										1.07376	0.803528	0.752708	-1.32867	-0.757289	-0.544034		-1.4988e-15	7.08029	6.1924	0.887895	2.71155e-06	3.63917e-05
55111		PLEKHJ1		ENSG00000104886										0.723281	0.783776	1.15593	-1.21662	-0.712564	-0.733809		-9.06682e-16	6.00255	5.1145	0.887051	2.33243e-06	3.28833e-05
85015		USP45		ENSG00000123552										1.48144	0.326647	0.719716	-0.984289	-0.873274	-0.670239		3.33067e-16	3.21932	2.33224	0.886906	0.000440002	0.00182042
23516		SLC39A14		ENSG00000104635										1.09029	0.881784	0.744486	-0.835932	-0.861933	-1.0187		2.40548e-15	6.44356	5.556	0.886881	3.95157e-07	8.4621e-06
92960		PEX11G		ENSG00000104883										0.828795	0.845361	0.707978	-0.32143	-0.370556	-1.69015		0	2.66895	1.75842	0.886752	0.00267687	0.00782808
28991		COMMD5		ENSG00000170619										1.01163	0.646367	1.05219	-0.935289	-0.857336	-0.917562		0	5.46719	4.58108	0.885094	1.31195e-06	2.11247e-05
10678		B3GNT2		ENSG00000170340										0.762462	1.07677	0.850272	-0.630737	-1.12727	-0.9315		6.66134e-16	6.58034	5.69694	0.885022	8.15114e-07	1.46327e-05
11257		TP53TG1		ENSG00000182165										0.604745	0.868732	1.13849	-0.440736	-1.21223	-0.959001		-9.62193e-16	4.06945	3.19102	0.884938	5.63045e-05	0.000361354
84513		PLPP5		ENSG00000147535										0.892304	0.990554	0.840695	-1.02664	-0.743384	-0.953531		-2.40548e-15	7.34482	6.45984	0.88427	1.72533e-07	4.63604e-06
113452		TMEM54		ENSG00000121900										0.984672	0.968089	0.774955	-0.998424	-0.881868	-0.847425		-6.10623e-16	7.37961	6.49611	0.883518	1.44916e-07	4.05764e-06
54512		EXOSC4		ENSG00000178896										0.726839	0.890472	1.09519	-0.997213	-0.940701	-0.774583		6.4763e-16	5.72867	4.84637	0.883201	9.16782e-07	1.59818e-05
199746		U2AF1L4		ENSG00000161265										0.335182	0.581134	1.16773	-1.54306	-0.844501	0.303518		-1.85037e-16	1.99542	1.12938	0.882273	0.0139038	0.0303128
738		VPS51		ENSG00000149823										0.841698	0.742929	1.01785	-0.326062	-1.08242	-1.194		1.96139e-15	6.45791	5.57625	0.882155	6.58681e-06	7.08264e-05
79693		YRDC		ENSG00000196449										0.617339	0.881887	0.973572	-0.11423	-0.95696	-1.40161		2.96059e-16	4.5617	3.68039	0.880137	0.000143617	0.000743098
79581		SLC52A2		ENSG00000185803										0.832771	1.13817	0.737983	-0.86336	-0.827889	-1.01767		-1.25825e-15	6.7734	5.89486	0.878046	4.27771e-07	8.93379e-06
84316		NAA38		ENSG00000183011										0.736004	0.897609	1.03964	-1.22737	-0.622868	-0.823007		-2.14643e-15	5.87111	4.99099	0.878035	2.2738e-06	3.23185e-05
11094		CACFD1		ENSG00000160325										0.599314	0.96459	1.05781	-0.47189	-0.904778	-1.24504		1.18424e-15	4.77659	3.8976	0.87761	1.81198e-05	0.000151895
85463		ZC3H12C		ENSG00000149289										1.04812	0.451021	1.07128	-0.592918	-1.33774	-0.639761		-7.21645e-16	3.86219	2.99545	0.877285	0.000126483	0.000673158
10110		SGK2		ENSG00000101049										0.908228	0.729543	1.0836	-0.91145	-0.899265	-0.910652		-2.96059e-16	6.19333	5.31583	0.877239	4.71886e-07	9.5643e-06
130617		ZFAND2B		ENSG00000158552										0.782459	0.924408	0.861529	-0.281378	-0.923745	-1.36327		0	4.403	3.52387	0.877151	6.02956e-05	0.000380409
9784		SNX17		ENSG00000115234										0.999158	0.621294	0.95769	-0.961913	-0.324828	-1.2914		2.96059e-16	6.16144	5.27917	0.876369	1.31986e-05	0.000119658
63906		GPATCH3		ENSG00000198746										0.428038	0.869923	1.16768	-0.452076	-1.48894	-0.524621		-5.55112e-16	3.05401	2.19978	0.876085	0.000946466	0.00337612
5791		PTPRE		ENSG00000132334										1.05611	0.139984	1.03588	-0.933988	-1.38291	0.0849163		-1.04083e-16	2.9879	2.13792	0.875761	0.00315751	0.00891997
8645		KCNK5		ENSG00000164626										0.850109	1.04779	0.826099	-0.925665	-1.00678	-0.791553		0	6.61226	5.73833	0.874977	3.11255e-07	7.07225e-06
8636		SSNA1		ENSG00000176101										1.04006	0.374591	1.20579	-0.769055	-0.82879	-1.02259		-3.70074e-16	4.98261	4.10504	0.874917	1.45082e-05	0.00012867
175		AGA		ENSG00000038002										0.789357	0.8874	0.939462	-1.34478	-0.848017	-0.423425		9.06682e-16	5.39323	4.52037	0.874606	1.02908e-05	9.95748e-05
441024		MTHFD2L		ENSG00000163738										0.487719	0.95686	1.21752	-0.903112	-0.907421	-0.851567		0	4.15545	3.28289	0.873744	2.74778e-05	0.000209367
494143		CHAC2		ENSG00000143942										1.07205	0.866713	0.691664	-1.19472	-0.432249	-1.00346		0	2.59026	1.70453	0.871244	0.00106309	0.00371057
100130283		LOC100130283		ENSG00000140650										0.920611	0.904821	0.79309	-0.758425	-0.483062	-1.37704		-8.51171e-16	6.38695	5.51162	0.871199	5.51321e-06	6.2355e-05
29946		SERTAD3		ENSG00000167565										0.634374	0.225042	1.54763	-0.55036	-1.17857	-0.678123		-4.996e-16	2.83437	1.97454	0.870455	0.00175718	0.00556947
6029		RN7SL1		ENSG00000276168										0.947637	0.0633865	1.41247	-0.738377	-0.580003	-1.10512		-4.81097e-16	4.34126	3.46223	0.869892	0.000295061	0.00131428
56160		NSMCE3		ENSG00000185115										0.821748	0.986188	0.524442	-0.517179	-1.66989	-0.145308		2.7293e-16	2.35021	1.51522	0.869296	0.00489835	0.0127245
54923		LIME1		ENSG00000203896										0.958869	0.704062	0.895972	-0.641273	-0.442957	-1.47467		4.44089e-16	4.08073	3.20023	0.866811	0.000118069	0.000638084
163126		EID2		ENSG00000176396										0.334955	1.41409	0.782067	-1.03099	-0.960296	-0.539829		6.10623e-16	4.33091	3.47125	0.865978	9.81804e-05	0.000549324
10567		RABAC1		ENSG00000105404										0.83714	0.846221	0.969923	-0.546624	-0.803783	-1.30288		-9.25186e-16	6.75902	5.89185	0.865671	2.13941e-06	3.11939e-05
10445		MCRS1		ENSG00000187778										0.918611	1.08405	0.70648	-0.754707	-1.01184	-0.942593		0	5.05885	4.19552	0.864902	2.95249e-06	3.85346e-05
151242		PPP1R1C		ENSG00000150722										0.998553	1.05318	0.414616	-0.270141	-0.753749	-1.44246		-5.18104e-16	3.15171	2.27984	0.864625	0.000856914	0.00312359
55337		SHFL		ENSG00000130813										0.891844	0.732445	1.07207	-1.11093	-0.674691	-0.910731		-6.4763e-16	5.16445	4.29709	0.864248	3.39694e-06	4.29487e-05
51524		TMEM138		ENSG00000149483										0.714796	1.08156	0.769242	-1.41017	-0.766767	-0.388655		1.75785e-16	4.86199	3.99998	0.864075	3.89253e-05	0.000270532
129138		ANKRD54		ENSG00000100124										0.827269	1.0383	0.609755	-1.45818	-0.175286	-0.841857		4.44089e-16	4.44993	3.57544	0.862262	0.000205811	0.000996839
10025		MED16		ENSG00000175221										0.373603	1.26894	0.58133	0.171691	-1.11584	-1.27972		-1.07322e-15	3.20558	2.35134	0.861984	0.00299215	0.00852707
10309		CCNO		ENSG00000152669										1.08078	1.07063	0.407779	-1.093	-1.08657	-0.379618		-1.249e-15	4.02167	3.16967	0.860571	0.00011465	0.000623553
79650		USB1		ENSG00000103005										0.992392	0.55849	0.99892	-0.336003	-0.840388	-1.37341		0	4.53647	3.67224	0.8597	7.06466e-05	0.000427188
30851		TAX1BP3		ENSG00000213977										0.836179	0.954694	0.885258	-0.51216	-1.1135	-1.05047		1.22125e-15	6.38536	5.52815	0.858368	1.66496e-06	2.55724e-05
9816		URB2		ENSG00000135763										0.640214	0.653018	0.800924	-0.197114	-1.86612	-0.0309217		-1.4456e-17	2.77798	1.96648	0.857587	0.00779003	0.0186866
2690		GHR		ENSG00000112964										0.963072	0.449399	1.18955	-1.07847	-1.0185	-0.505042		-6.4763e-16	4.04621	3.19369	0.856901	7.49868e-05	0.000445346
27077		B9D1		ENSG00000108641										0.482949	1.23567	0.664254	-1.43995	-0.846058	-0.0968676		4.62593e-17	3.44928	2.60202	0.856612	0.000930843	0.00333732
100533970		P2RX5-TAX1BP3		ENSG00000257950										0.551986	1.14192	0.901787	-0.402598	-1.17133	-1.02177		0	4.95845	4.10714	0.85563	2.51311e-05	0.00019477
126526		C19orf47		ENSG00000160392										0.589248	1.08373	0.95387	-0.88079	-1.2393	-0.506757		-1.09172e-15	3.81267	2.96869	0.855061	8.94957e-05	0.000510436
4792		NFKBIA		ENSG00000100906										0.91478	0.71311	1.07122	-0.673808	-1.04577	-0.979537		8.51171e-16	7.59143	6.7368	0.854948	4.67276e-07	9.51962e-06
112858		TP53RK		ENSG00000172315										0.579518	1.41873	0.589289	-0.682353	-0.843882	-1.0613		2.96059e-16	4.60783	3.75338	0.854414	4.1011e-05	0.000281778
55317		AP5S1		ENSG00000125843										0.44309	0.879499	1.30306	-0.925978	-0.972925	-0.726749		2.03541e-16	4.28125	3.43251	0.851926	4.07308e-05	0.000280309
127534		GJB4		ENSG00000189433										0.81299	-0.100255	1.55282	-0.482906	-0.672685	-1.10997		2.96059e-16	2.81634	1.95413	0.851849	0.00385092	0.0104992
3612		IMPA1		ENSG00000133731										1.30112	0.67236	0.561527	-1.30301	-0.819691	-0.412304		-4.16334e-16	4.42362	3.57345	0.851792	9.45238e-05	0.0005318
9673		SLC25A44		ENSG00000160785										0.685219	1.00494	0.963749	-0.481852	-1.10447	-1.06758		7.77156e-16	4.67431	3.8259	0.851306	1.61953e-05	0.000140101
10066		SCAMP2		ENSG00000140497										0.800749	0.691434	1.19181	-0.79861	-0.792335	-1.09304		9.62193e-16	8.28816	7.43653	0.851028	5.93693e-07	1.15597e-05
5797		PTPRM		ENSG00000173482										0.921052	0.937728	0.818859	-1.2456	-0.827611	-0.604424		-6.29126e-16	5.30208	4.45195	0.85075	4.51145e-06	5.35253e-05
6448		SGSH		ENSG00000181523										1.13605	0.777264	0.55109	-0.562002	-1.53264	-0.369769		-5.73615e-16	2.35021	1.52461	0.849627	0.00341471	0.00952117
26240		FAM50B		ENSG00000145945										1.24838	1.03644	0.231408	-0.98802	-0.472668	-1.05555		0	2.36087	1.50025	0.848108	0.00290097	0.00831778
391356		PTRHD1		ENSG00000184924										0.582548	0.979172	1.12526	-0.779929	-0.886732	-1.02032		6.29126e-16	6.09834	5.25047	0.847633	1.70004e-06	2.59851e-05
28999		KLF15		ENSG00000163884										0.607633	0.761156	1.27478	-0.777376	-0.732195	-1.13399		5.55112e-16	3.25736	2.40445	0.847062	0.000246782	0.00114684
7008		TEF		ENSG00000167074										0.50712	0.519335	1.50729	-0.98315	-0.647968	-0.90263		1.86888e-15	4.53519	3.68416	0.846571	8.94229e-05	0.000510436
100527943		TGIF2-RAB5IF		ENSG00000259399										0.872172	1.09836	0.734362	-1.01468	-0.978614	-0.711596		-3.51571e-16	7.46799	6.62369	0.844989	4.543e-07	9.33381e-06
26207		PITPNC1		ENSG00000154217										1.12828	1.10351	-0.0345886	-1.06547	-1.17102	0.0392815		-8.90491e-17	3.2694	2.44509	0.844965	0.00304646	0.00865259
757		TMEM50B		ENSG00000142188										0.744821	1.20067	0.754657	-0.879868	-0.950568	-0.869707		6.29126e-16	5.56087	4.7172	0.84478	2.20123e-06	3.17191e-05
56477		CCL28		ENSG00000151882										0.703656	0.902392	1.08702	-0.819706	-1.1395	-0.733871		-6.84638e-16	5.73312	4.89145	0.844528	2.17779e-06	3.16442e-05
91582		RPS19BP1		ENSG00000187051										0.935912	0.954534	0.830132	-0.726132	-1.05902	-0.935427		-3.14563e-16	6.60471	5.76153	0.844068	4.97725e-07	9.9671e-06
28951		TRIB2		ENSG00000071575										1.1689	0.367156	1.00236	-0.366459	-1.10984	-1.06212		-4.81097e-16	3.23099	2.38951	0.844057	0.000539529	0.00214591
79647		AKIRIN1		ENSG00000174574										0.905325	0.748805	1.0494	-0.701584	-0.895364	-1.10659		1.25825e-15	6.33417	5.48957	0.843892	9.80278e-07	1.68565e-05
130749		CPO		ENSG00000144410										0.825455	0.986287	0.801277	-1.19245	-1.07965	-0.340913		-3.33067e-16	2.53007	1.69758	0.843546	0.00141443	0.00466537
320		APBA1		ENSG00000107282										1.17123	1.20563	-0.222845	-0.618048	-1.29875	-0.237213		-3.70074e-17	2.18459	1.36674	0.842631	0.0107022	0.0243042
10169		SERF2		ENSG00000140264										0.808009	0.712766	1.17389	-0.843762	-0.790869	-1.06003		-6.29126e-16	8.17187	7.32885	0.84242	4.85476e-07	9.78373e-06
414919		C8orf82		ENSG00000213563										0.930706	1.02616	0.739903	-0.699182	-0.841805	-1.15578		-1.55431e-15	6.33917	5.49648	0.841752	1.18731e-06	1.95913e-05
9050		PSTPIP2		ENSG00000152229										0.52948	0.773983	0.981771	-1.32921	0.204973	-1.161		-3.33067e-16	2.00781	1.13289	0.841098	0.0118885	0.0265737
25837		RAB26		ENSG00000167964										0.697097	0.357604	1.31552	-1.10238	-1.19812	-0.0697295		3.26128e-16	3.17351	2.34855	0.841055	0.00147172	0.00480765
54472		TOLLIP		ENSG00000078902										1.185	0.524602	0.962705	-0.825952	-0.982614	-0.863739		1.4988e-15	6.12325	5.28317	0.840321	2.49919e-06	3.45022e-05
8714		ABCC3		ENSG00000108846										0.964997	0.865692	0.883123	-0.802912	-1.14121	-0.769688		-2.77556e-16	6.5828	5.74479	0.839713	6.50426e-07	1.2323e-05
145788		PIERCE2		ENSG00000261652										1.3702	0.909635	0.204834	-1.17551	-0.739408	-0.569749		5.36608e-16	3.58742	2.74843	0.838736	0.00044511	0.00183735
10581		IFITM2		ENSG00000185201										0.616195	0.8857	1.08681	-0.957472	-1.26698	-0.364256		-3.88578e-16	4.78604	3.95677	0.838629	3.6607e-05	0.000257375
124637		CYB5D1		ENSG00000182224										1.1367	0.277681	1.11319	-0.567768	-1.25272	-0.707073		-3.33067e-16	2.80262	1.97454	0.838397	0.00127267	0.00429631
490		ATP2B1		ENSG00000070961										0.910934	0.728283	1.05819	-1.09643	-0.935239	-0.665736		-1.62833e-15	8.09509	7.25761	0.837818	4.7921e-07	9.6883e-06
113802		HENMT1		ENSG00000162639										0.612639	1.28148	0.76436	-0.979421	-0.960711	-0.718342		1.42479e-15	4.54601	3.71217	0.83724	2.00216e-05	0.000163585
85027		SMIM3		ENSG00000256235										1.22921	0.474959	0.748524	-1.48014	-0.626681	-0.345877		1.44329e-15	3.8605	3.02145	0.837153	0.000425424	0.00177403
9136		RRP9		ENSG00000114767										1.46643	0.0326329	0.924386	-0.669276	-0.938419	-0.815757		-7.03141e-16	3.81488	2.9781	0.836531	0.000531571	0.00212092
84947		SERAC1		ENSG00000122335										0.932525	0.739103	0.388863	-1.76596	0.220792	-0.515328		0	2.14694	1.2809	0.836293	0.0194682	0.0403519
51343		FZR1		ENSG00000105325										0.655737	1.08539	0.905931	-1.03372	-0.489483	-1.12386		6.29126e-16	3.8391	2.99488	0.83529	8.86599e-05	0.000506811
65987		KCTD14		ENSG00000151364										0.600526	0.994363	1.06756	-1.19313	-0.671664	-0.797652		0	4.84496	4.00972	0.833035	1.29118e-05	0.000117478
26262		TSPAN17		ENSG00000048140										0.357108	0.824933	1.29432	-0.490345	-0.603064	-1.38295		-6.29126e-16	5.78128	4.94459	0.83273	7.76585e-05	0.00045799
401474		SAMD12		ENSG00000177570										0.851727	0.488014	1.28633	-0.763651	-0.751894	-1.11052		3.33067e-16	5.59375	4.75978	0.831325	1.00835e-05	9.80913e-05
54984		PINX1		ENSG00000254093										1.03659	0.468733	0.958453	-1.53445	-0.445046	-0.484282		7.03141e-16	3.59315	2.75562	0.830319	0.000600797	0.00234176
203069		R3HCC1		ENSG00000104679										0.95999	1.16701	0.536502	-1.04094	-0.691341	-0.931221		9.4369e-16	3.82806	2.99436	0.830191	7.5404e-05	0.000447404
54958		TMEM160		ENSG00000130748										1.19611	0.641442	0.652408	-0.658779	-0.358076	-1.4731		-1.33227e-15	3.72472	2.87896	0.829188	0.0004334	0.00179958
124641		OVCA2		ENSG00000262664										0.840744	1.10872	0.768265	-0.904729	-0.830241	-0.982761		-9.99201e-16	5.70093	4.87111	0.829162	1.49664e-06	2.34425e-05
147645		VSIG10L		ENSG00000186806										0.269833	1.26829	0.902471	-1.2391	-0.952192	-0.249305		0	2.57493	1.75771	0.829035	0.00272968	0.00794544
1478		CSTF2		ENSG00000101811										0.922322	1.09088	0.703903	-0.870745	-0.899814	-0.946549		-9.80697e-16	5.40545	4.57762	0.827877	2.21108e-06	3.17994e-05
10965		ACOT2		ENSG00000119673										0.976201	0.875151	0.863076	-0.912869	-1.10091	-0.700647		3.14563e-16	5.1787	4.35499	0.826769	3.30625e-06	4.22324e-05
93349		SP140L		ENSG00000185404										0.835032	1.07497	0.809718	-0.819151	-0.865283	-1.03528		4.81097e-16	3.99161	3.16398	0.826493	2.99429e-05	0.000221224
26024		PTCD1		ENSG00000106246										0.431323	1.12425	0.827201	-0.282626	-0.511287	-1.58886		0	3.8077	2.97022	0.82607	0.000813125	0.00299241
10139		ARFRP1		ENSG00000101246										0.499326	0.967959	1.16875	-0.595033	-1.09419	-0.946806		6.84638e-16	4.50624	3.68669	0.823248	3.26501e-05	0.000235185
148170		CDC42EP5		ENSG00000167617										0.69457	0.295971	1.43665	-1.22646	-0.334912	-0.865821		0	2.90864	2.0705	0.822193	0.00205585	0.00631393
5306		PITPNA		ENSG00000174238										0.752243	1.06312	0.898138	-0.735737	-0.980059	-0.997709		0	5.58143	4.76012	0.821959	2.05653e-06	3.03858e-05
112609		MRAP2		ENSG00000135324										1.02238	1.08813	-0.0995244	0.148572	-1.53083	-0.628731		-2.22045e-16	1.85259	1.05956	0.821837	0.0231402	0.0465896
107282092		BOLA2-SMG1P6		ENSG00000261740										0.8713	1.05609	0.785388	-1.05234	-0.936839	-0.723596		-2.96059e-16	6.34655	5.52574	0.821626	9.6785e-07	1.66654e-05
83931		STK40		ENSG00000196182										0.936411	-0.151814	1.33856	-0.0721279	-0.709441	-1.34158		3.33067e-16	3.62389	2.79443	0.820169	0.00422565	0.0113209
57104		PNPLA2		ENSG00000177666										0.793432	1.03571	0.863871	-0.932417	-1.13745	-0.623147		6.66134e-16	6.5497	5.7329	0.819037	1.41526e-06	2.24175e-05
5833		PCYT2		ENSG00000185813										0.931528	0.681143	1.02769	-0.470371	-0.949918	-1.22007		-8.51171e-16	4.96403	4.1438	0.818959	1.69469e-05	0.000145017
4828		NMB		ENSG00000197696										1.01773	0.728561	0.941199	-0.613463	-0.935899	-1.13813		2.25745e-15	6.24869	5.43339	0.81473	2.08038e-06	3.06155e-05
9236		CCPG1		ENSG00000260916										0.856536	1.02999	0.845634	-0.885109	-0.899628	-0.947426		1.9799e-15	7.79136	6.97745	0.813893	2.35731e-07	5.80758e-06
65263		PYCR3		ENSG00000104524										0.377513	0.944879	1.23369	-1.01999	-1.1016	-0.434495		-4.81097e-16	4.86313	4.05644	0.813179	5.69653e-05	0.000364855
10124		ARL4A		ENSG00000122644										1.0125	0.731232	0.867193	-0.344304	-1.11333	-1.15329		-5.92119e-16	5.66098	4.8497	0.812245	1.4427e-05	0.000128132
7866		IFRD2		ENSG00000214706										0.734618	0.985438	1.00174	-0.859453	-0.850747	-1.0116		-9.99201e-16	6.48814	5.67638	0.811297	7.66901e-07	1.38656e-05
2512		FTL		ENSG00000087086										0.904207	0.911671	0.904979	-0.711327	-0.944824	-1.06471		-1.96139e-15	11.4253	10.6147	0.810534	1.33499e-07	3.81392e-06
109286553		ARHGAP27P1-BPTFP1-KPNA2P3		ENSG00000215769										0.953063	0.778972	0.878743	-0.689721	-1.4031	-0.517957		-1.46179e-15	4.98398	4.18338	0.809081	2.85146e-05	0.000213919
79924		ADM2		ENSG00000128165										0.461282	1.20917	0.70398	-0.630548	-1.54699	-0.196896		1.75785e-16	4.14643	3.35923	0.807465	0.000643991	0.0024743
4350		MPG		ENSG00000103152										0.854635	0.982144	0.857413	-0.817374	-0.67335	-1.20347		3.33067e-16	6.43045	5.62201	0.806407	1.7231e-06	2.6211e-05
54809		SAMD9		ENSG00000205413										1.09493	0.646924	0.939771	-1.15161	-0.802279	-0.727739		0	6.16659	5.3606	0.805493	2.75996e-06	3.69239e-05
36		ACADSB		ENSG00000196177										0.244554	1.38462	0.854331	-1.12652	-0.905867	-0.451111		1.23975e-15	2.96942	2.17306	0.804553	0.0013603	0.00452219
5046		PCSK6		ENSG00000140479										0.991872	1.02132	0.637167	-1.08138	-1.07335	-0.495633		5.27356e-16	4.12735	3.32935	0.804099	5.98957e-05	0.000378641
1325		CORT		ENSG00000241563										1.06976	0.806139	0.500055	-1.26289	-1.16537	0.0523058		4.32524e-16	2.00781	1.22137	0.803825	0.0087193	0.0205382
79446		WDR25		ENSG00000176473										0.715849	1.26422	0.690346	-0.862226	-0.772734	-1.03546		0	2.82333	2.01674	0.803776	0.000786165	0.00290927
5499		PPP1CA		ENSG00000172531										0.741959	0.969163	1.00921	-0.842955	-0.841579	-1.0358		3.70074e-16	6.70602	5.9025	0.802978	7.42564e-07	1.35808e-05
2651		GCNT2		ENSG00000111846										1.14959	1.0486	0.44126	-1.06136	-0.868111	-0.709981		1.66533e-16	4.2599	3.45852	0.802419	5.41996e-05	0.00034953
10190		TXNDC9		ENSG00000115514										0.902209	0.909657	0.810533	-1.37213	-0.761596	-0.488668		9.62193e-16	5.16848	4.36686	0.80215	1.99112e-05	0.000162893
23587		ELP5		ENSG00000170291										0.632917	1.21631	0.507545	-0.773647	-0.0806759	-1.50245		0	3.86438	3.04361	0.801107	0.00116769	0.0040093
6675		UAP1		ENSG00000117143										1.21734	0.852275	0.59098	-0.684097	-0.885252	-1.09124		3.33067e-16	5.11021	4.30828	0.80069	1.18623e-05	0.0001107
10435		CDC42EP2		ENSG00000149798										0.673445	1.00871	0.969891	-1.02863	-0.485776	-1.13764		1.29526e-15	5.73067	4.92593	0.800662	7.78882e-06	8.07213e-05
100293516		ZNF587B		ENSG00000269343										1.02157	0.636922	1.04887	-0.886229	-0.969434	-0.851699		-3.14563e-16	3.88253	3.08274	0.800591	5.60733e-05	0.000360419
222643		UNC5CL		ENSG00000124602										0.596653	1.00667	1.08383	-0.723743	-0.933664	-1.02975		-3.33067e-16	3.6891	2.88943	0.800047	0.000102551	0.000568751
206358		SLC36A1		ENSG00000123643										0.594319	1.53245	0.344178	-0.780509	-1.11162	-0.57882		-6.4763e-16	3.50132	2.71233	0.799654	0.000670062	0.00255277
10078		TSSC4		ENSG00000184281										0.413747	0.794676	1.38715	-0.827482	-0.996566	-0.771525		3.33067e-16	5.06363	4.26644	0.799415	3.13469e-05	0.000228398
79258		MMEL1		ENSG00000142606										0.360318	0.722031	1.42757	-1.07966	-0.467755	-0.962501		-8.14164e-16	4.01442	3.20717	0.799305	0.000285644	0.00128196
23678		SGK3		ENSG00000104205										0.964699	0.930852	0.726288	-0.435922	-1.31232	-0.873601		5.18104e-16	3.51458	2.72447	0.799274	0.000259055	0.00119178
1632		ECI1		ENSG00000167969										0.910389	0.469526	1.22296	-1.01138	-0.507849	-1.08365		1.29526e-15	6.55319	5.75118	0.798932	1.09187e-05	0.000104213
25940		FAM98A		ENSG00000119812										0.94247	0.968748	0.817204	-0.785934	-0.995072	-0.947415		-1.38778e-15	6.08148	5.28479	0.797214	1.11411e-06	1.86919e-05
57095		PITHD1		ENSG00000057757										1.03078	0.649216	0.867685	-1.43216	-0.769718	-0.345805		-6.75386e-16	5.02415	4.22847	0.796708	6.26528e-05	0.000391572
729967		MORN2		ENSG00000188010										0.471401	1.29633	0.86243	-0.987516	-0.700519	-0.942128		0	4.61872	3.82088	0.79594	3.74203e-05	0.000262087
100529144		CORO7-PAM16		ENSG00000103426										1.49737	0.251069	0.535208	-1.36682	-0.213562	-0.703264		0	3.39217	2.58052	0.795687	0.0026483	0.00776752
51016		EMC9		ENSG00000100908										0.451847	0.456913	1.53718	-0.858115	-0.456876	-1.13095		4.44089e-16	4.06629	3.26109	0.795239	0.000455323	0.00187104
100533483		DNAAF4-CCPG1		ENSG00000261771										0.846053	1.03892	0.837442	-0.771687	-0.923615	-1.02711		0	7.57375	6.77874	0.794988	4.52022e-07	9.30211e-06
84309		NUDT16L1		ENSG00000168101										1.21362	0.787736	0.691722	-0.979312	-0.839752	-0.874011		-1.60982e-15	5.60786	4.81277	0.794367	4.05478e-06	4.95341e-05
108903150		ZNF8-ERVK3-1		ENSG00000267216										1.22686	0.560836	0.844898	-0.705561	-1.20003	-0.727005		-1.25825e-15	5.01394	4.22354	0.794326	2.18397e-05	0.000175481
56648		EIF5A2		ENSG00000163577										0.752282	0.0805077	1.20969	-1.66215	0.0639681	-0.444295		-5.36608e-16	3.16341	2.34669	0.794155	0.0103127	0.02358
80736		SLC44A4		ENSG00000204385										0.989104	1.06144	0.637874	-0.716342	-1.10939	-0.862691		2.33147e-15	8.83133	8.03786	0.793858	7.99395e-07	1.43709e-05
9246		UBE2L6		ENSG00000156587										0.891337	1.37713	0.239766	-1.15694	-0.680667	-0.670628		1.79486e-15	5.90611	5.11299	0.793021	5.84408e-05	0.000371299
55692		LUC7L		ENSG00000007392										1.28565	0.417213	0.755155	-0.579257	-1.44056	-0.438196		-7.86408e-16	4.19532	3.41516	0.792713	0.000355518	0.0015299
5479		PPIB		ENSG00000166794										0.608289	1.04565	1.02902	-0.776906	-0.783287	-1.12276		0	8.76103	7.969	0.791759	9.57534e-07	1.65554e-05
340393		TMEM249		ENSG00000261587										1.00653	0.760334	0.81092	-1.09268	-1.21925	-0.265856		-2.40548e-16	5.00994	4.22578	0.791364	4.51182e-05	0.000302605
5441		POLR2L		ENSG00000177700										0.869032	0.88706	0.977603	-0.957428	-0.825009	-0.951258		2.42399e-15	8.50696	7.7154	0.791355	2.22274e-07	5.5705e-06
10322		SMYD5		ENSG00000135632										0.935686	0.552562	0.913027	-1.3961	0.0128098	-1.01799		0	2.87821	2.06185	0.790063	0.00327802	0.00920084
79759		ZNF668		ENSG00000167394										0.0721559	0.735348	1.28216	0.141709	-0.728033	-1.50334		6.29126e-16	2.50285	1.70607	0.790021	0.0123471	0.0274679
144110		TMEM86A		ENSG00000151117										0.88682	0.983111	0.65725	-0.872709	-0.242084	-1.41239		-6.29126e-16	3.50296	2.69599	0.78959	0.000604318	0.00235331
6884		TAF13		ENSG00000197780										0.650267	0.564824	1.39444	-0.759632	-1.03797	-0.811928		6.29126e-16	5.74163	4.95346	0.789517	1.58034e-05	0.000137547
284106		CISD3		ENSG00000277972										0.823719	1.03511	0.802612	-0.608456	-1.27972	-0.773268		2.96059e-16	7.40763	6.62037	0.788906	2.54811e-06	3.49771e-05
26233		FBXL6		ENSG00000182325										1.03454	0.766282	0.793158	-1.09207	-1.19422	-0.307691		3.79326e-16	5.04287	4.26039	0.788869	3.62247e-05	0.000255267
10929		SRSF8		ENSG00000263465										0.806513	1.22893	0.653084	-0.928296	-0.850166	-0.910068		7.03141e-16	6.35739	5.56887	0.788515	2.43175e-06	3.38946e-05
10061		ABCF2		ENSG00000033050										0.798761	0.841302	1.03612	-0.691386	-0.7346	-1.2502		-6.29126e-16	5.0857	4.29498	0.787207	1.11505e-05	0.000105788
1801		DPH1		ENSG00000108963										0.829027	1.0863	0.802462	-1.00219	-0.778158	-0.937446		-3.51571e-16	5.74686	4.95878	0.787179	2.31175e-06	3.26747e-05
29803		REPIN1		ENSG00000214022										0.919464	0.800644	1.00377	-1.0559	-0.83523	-0.832747		-1.68384e-15	7.06539	6.2793	0.785837	6.4619e-07	1.22796e-05
283871		PGP		ENSG00000184207										0.917764	0.929235	0.698635	-1.44498	-0.787447	-0.313207		5.82867e-16	6.3573	5.57252	0.785792	3.05003e-05	0.000223645
6612		SUMO3		ENSG00000184900										0.71888	1.12001	0.847821	-0.70978	-1.14981	-0.827118		0	8.11125	7.32761	0.784583	1.11507e-06	1.86919e-05
84304		NUDT22		ENSG00000149761										0.805779	0.790817	1.09952	-0.693725	-0.87805	-1.12434		2.96059e-16	6.39907	5.6148	0.783547	2.11235e-06	3.08706e-05
833		CARS1		ENSG00000110619										0.603203	0.796319	1.2498	-1.12865	-0.830912	-0.689756		-6.84638e-16	5.43921	4.65955	0.779882	1.18694e-05	0.0001107
84933		C8orf76		ENSG00000189376										0.530358	0.92626	0.93967	-0.0235	-0.901641	-1.47115		1.5173e-15	4.61541	3.83357	0.779881	0.000429963	0.00178707
283460		HNF1A-AS1		ENSG00000241388										0.494763	0.913551	0.686585	0.043407	-1.83112	-0.30719		6.10623e-16	2.73902	1.99889	0.779456	0.0101704	0.0232971
642361		LOC642361		ENSG00000272447										0.384873	0.868537	1.27762	-0.582773	-0.636677	-1.31158		0	2.08815	1.30213	0.777312	0.00644307	0.0159889
100132074		FOXO6		ENSG00000281518										0.699695	0.611727	0.936453	-1.77157	-0.298902	-0.177403		-1.52656e-16	2.97312	2.18953	0.776174	0.00501493	0.0129846
10867		TSPAN9		ENSG00000011105										0.21017	1.00695	1.28097	-0.565604	-0.72762	-1.20486		-7.03141e-16	3.78367	3.00386	0.776095	0.000455222	0.00187104
7709		ZBTB17		ENSG00000116809										0.481617	0.279215	1.54491	-0.359923	-0.598277	-1.34754		0	2.83591	2.04826	0.775479	0.00441069	0.0116928
7498		XDH		ENSG00000158125										0.732617	-0.153602	1.53384	-0.187386	-0.647931	-1.27754		-5.55112e-16	3.22949	2.44518	0.773746	0.00653179	0.0161679
374395		TMEM179B		ENSG00000185475										0.896775	0.582817	1.20105	-0.980431	-0.790897	-0.909311		-3.88578e-16	7.10648	6.33221	0.773604	2.13574e-06	3.11764e-05
10978		CLP1		ENSG00000172409										0.682714	1.34055	0.540373	-0.817381	-1.22811	-0.518148		-3.33067e-16	3.91334	3.1503	0.773525	0.000236891	0.00111041
100534593		STX16-NPEPL1		ENSG00000254995										0.732382	1.13496	0.84031	-1.01219	-0.909139	-0.786326		-8.88178e-16	4.2889	3.51685	0.773471	3.18096e-05	0.000230706
10101		NUBP2		ENSG00000095906										0.704973	1.11185	0.708635	-0.224372	-0.967808	-1.33328		5.18104e-16	4.84082	4.06784	0.772715	0.000111657	0.000610422
83443		SF3B5		ENSG00000169976										0.901493	1.03208	0.795575	-0.867342	-0.887672	-0.974135		1.72085e-15	6.92833	6.15591	0.772279	7.30223e-07	1.34925e-05
80233		FAAP100		ENSG00000185504										0.831145	0.443861	1.25341	-1.35587	-0.498675	-0.673866		-6.29126e-16	3.52962	2.75162	0.770869	0.000595952	0.00232759
408		ARRB1		ENSG00000137486										0.641995	1.15324	0.773486	-0.858032	-0.375677	-1.33501		0	4.73606	3.9562	0.770858	8.72863e-05	0.000501223
6584		SLC22A5		ENSG00000197375										1.26211	0.856134	0.479199	-0.584508	-0.81043	-1.20251		-2.96059e-16	4.49047	3.71696	0.77033	7.89046e-05	0.000463826
64146		PDF		ENSG00000258429										0.654583	1.17677	0.751828	-0.502553	-0.720605	-1.36002		-7.03141e-16	4.78866	4.01522	0.769554	6.46594e-05	0.000401732
84520		GON7		ENSG00000170270										0.740991	1.20539	0.652024	-0.492006	-1.29017	-0.816231		-4.81097e-16	4.79264	4.03002	0.769462	5.51131e-05	0.000355148
5877		RABIF		ENSG00000183155										1.20628	-0.125251	1.22322	-1.12578	-0.777879	-0.400581		-4.62593e-16	3.95691	3.18774	0.76916	0.00137438	0.0045643
23588		KLHDC2		ENSG00000165516										0.622366	1.07929	0.944597	-0.63764	-0.74769	-1.26092		-6.66134e-16	6.204	5.4336	0.768831	7.56067e-06	7.89504e-05
101928069		DPP3-DT		ENSG00000255517										0.805745	0.891749	0.780194	-0.893493	-1.46056	-0.123633		3.90891e-16	2.06995	1.32299	0.768772	0.00773451	0.0185781
2948		GSTM4		ENSG00000168765										0.620586	0.598553	1.18724	-0.548697	-0.28834	-1.56935		1.36928e-15	3.44534	2.65844	0.768448	0.00146613	0.00479325
55312		RFK		ENSG00000135002										0.575943	1.27616	0.780126	-0.975095	-1.06013	-0.597011		-6.66134e-16	5.40041	4.63614	0.767755	1.769e-05	0.000149537
55806		HR		ENSG00000168453										0.712738	0.853139	1.09871	-1.2327	-0.79442	-0.637467		-6.66134e-16	5.60397	4.83679	0.767242	9.00898e-06	8.97634e-05
79132		DHX58		ENSG00000108771										0.715515	0.182294	1.28293	-0.259113	-1.62993	-0.291688		-1.29526e-16	3.13078	2.38951	0.76659	0.00531416	0.0135871
388574		RPL23AP87		ENSG00000232938										0.971733	0.323935	1.11182	-1.39277	-0.146781	-0.86794		1.85037e-16	2.06283	1.27669	0.76613	0.0103886	0.0237197
9261		MAPKAPK2		ENSG00000162889										0.646883	1.04308	0.950052	-0.621245	-1.29857	-0.720207		-1.0177e-15	7.16061	6.39702	0.765717	5.36839e-06	6.10443e-05
122769		LRR1		ENSG00000165501										1.129	1.03108	0.275933	-1.39841	-0.73356	-0.304034		0	5.15756	4.39473	0.764493	0.000216112	0.00103334
51626		DYNC2LI1		ENSG00000138036										0.995437	0.75126	0.967992	-0.867709	-1.0802	-0.766778		-2.96059e-16	4.99513	4.23318	0.764309	8.80466e-06	8.80884e-05
283377		SPRYD4		ENSG00000176422										0.436636	1.11707	0.892149	-0.857505	-1.41419	-0.174164		-1.44329e-15	4.87035	4.11923	0.763659	0.000240636	0.00112255
283234		CCDC88B		ENSG00000168071										0.201978	0.923935	1.03666	-0.222499	-0.228612	-1.71146		8.14164e-16	3.60174	2.81955	0.762804	0.00451362	0.0119133
5091		PC		ENSG00000173599										0.522096	1.31182	0.743171	-0.85368	-1.20839	-0.515017		2.96059e-16	3.43061	2.67913	0.762656	0.000506513	0.0020397
3487		IGFBP4		ENSG00000141753										0.842668	0.424946	1.29891	-0.766406	-1.22762	-0.572497		2.01691e-15	5.71214	4.95335	0.762335	3.69022e-05	0.000258745
7103		TSPAN8		ENSG00000127324										1.04609	1.08777	0.542625	-0.82521	-0.79635	-1.05492		-7.03141e-16	10.848	10.0857	0.762133	1.04207e-06	1.77026e-05
256586		LYSMD2		ENSG00000140280										1.06353	0.748432	0.794882	-0.739154	-0.494281	-1.37341		8.51171e-16	4.73118	3.96157	0.761085	5.99587e-05	0.000378851
57228		SMAGP		ENSG00000170545										0.930477	1.01697	0.781195	-0.885977	-0.980792	-0.861868		1.73935e-15	6.56037	5.80015	0.760784	1.1437e-06	1.90484e-05
94240		EPSTI1		ENSG00000133106										0.538141	1.1028	0.693138	-1.08596	-1.35055	0.102428		1.75785e-16	2.17434	1.43811	0.760379	0.00955274	0.0221387
27292		DIMT1		ENSG00000086189										0.89409	0.815913	0.797949	-1.5089	-0.746838	-0.252212		2.77556e-16	5.08284	4.32433	0.760178	0.000115852	0.000629008
91300		R3HDM4		ENSG00000198858										0.821126	0.77554	1.09858	-0.64796	-0.993107	-1.05418		-1.81336e-15	6.11253	5.3526	0.760041	3.49737e-06	4.39125e-05
401409		RAB19		ENSG00000146955										0.789098	0.690752	1.02707	-1.03535	-0.148165	-1.32341		-2.96059e-16	2.53007	1.7484	0.758268	0.0041897	0.0112412
55615		PRR5		ENSG00000186654										0.678053	1.06461	0.653952	-0.139528	-0.674403	-1.58269		6.29126e-16	1.59793	0.831923	0.757347	0.0185975	0.0388398
6927		HNF1A		ENSG00000135100										0.942493	0.940332	0.804342	-1.15999	-0.949067	-0.578111		3.51571e-16	2.97406	2.22069	0.75718	0.000743047	0.00277404
100885850		PTGES3L-AARSD1		ENSG00000108825										0.864311	0.963852	0.784624	-0.598287	-0.606458	-1.40804		-2.96059e-16	5.57008	4.80886	0.757118	2.32019e-05	0.000183527
129831		RBM45		ENSG00000155636										0.969756	0.381534	1.26401	-1.02692	-0.78325	-0.805136		1.20274e-15	2.85641	2.09697	0.756172	0.001349	0.0044915
29880		ALG5		ENSG00000120697										0.706802	1.16227	0.83421	-0.984222	-0.920269	-0.798791		1.0177e-15	6.53873	5.78356	0.755752	2.21584e-06	3.18316e-05
402055		SRRD		ENSG00000100104										0.713749	1.32059	0.245426	-0.258791	-0.473251	-1.54772		7.77156e-16	4.42336	3.65946	0.754774	0.00131097	0.00439738
55766		H2AJ		ENSG00000246705										0.796636	1.0273	0.872719	-0.83812	-0.685486	-1.17305		1.07322e-15	6.9946	6.23869	0.754586	1.95858e-06	2.91965e-05
10084		PQBP1		ENSG00000102103										0.989722	0.628952	1.04285	-0.619938	-0.835056	-1.20652		0	5.67666	4.92067	0.754153	1.0072e-05	9.80549e-05
27158		NDOR1		ENSG00000188566										0.923786	0.461335	0.984164	-1.48263	-0.875723	-0.0109303		-1.47741e-16	3.10288	2.3567	0.753688	0.00252123	0.00746746
9275		BCL7B		ENSG00000106635										0.962757	0.759825	1.00258	-0.941796	-0.809756	-0.973609		-1.42479e-15	5.24651	4.49142	0.753636	5.68976e-06	6.37253e-05
478		ATP1A3		ENSG00000105409										0.52689	0.161038	1.6652	-0.78803	-0.979804	-0.585291		1.85037e-16	2.69372	1.94624	0.75274	0.00468686	0.0122632
55315		SLC29A3		ENSG00000198246										0.0660167	1.05886	1.18143	-0.404633	-1.45421	-0.447463		3.42319e-16	3.72683	2.99313	0.751647	0.00176567	0.00558518
23401		FRAT2		ENSG00000181274										0.903161	1.22085	0.517655	-0.638453	-0.924756	-1.07846		4.07082e-16	4.49062	3.73934	0.751548	5.77455e-05	0.00036836
25854		FAM149A		ENSG00000109794										1.32486	0.759423	0.496324	-0.678258	-0.675335	-1.22702		1.25825e-15	5.88184	5.12881	0.750238	3.00246e-05	0.00022144
134510		UBLCP1		ENSG00000164332										0.774741	0.923143	1.00619	-0.753576	-1.15563	-0.794866		2.18344e-15	6.00854	5.26088	0.749685	3.66763e-06	4.57316e-05
26022		TMEM98		ENSG00000006042										0.388456	0.706668	1.35699	-1.18266	-1.02451	-0.244943		-1.85037e-16	3.36043	2.62012	0.749222	0.00120999	0.00413099
57019		CIAPIN1		ENSG00000005194										0.715576	0.967493	1.0336	-0.819092	-1.02707	-0.870516		1.4803e-15	5.60665	4.85875	0.749166	4.36384e-06	5.24237e-05
83743		GRWD1		ENSG00000105447										0.581042	0.99929	1.02739	-0.57286	-0.693559	-1.3413		8.88178e-16	4.94207	4.18969	0.748322	4.80695e-05	0.000317851
80755		AARSD1		ENSG00000266967										0.868964	0.968645	0.77054	-0.578301	-0.615971	-1.41388		7.03141e-16	5.57505	4.82427	0.746821	2.67715e-05	0.000204849
8487		GEMIN2		ENSG00000092208										0.315004	0.803865	0.704311	0.588285	-0.70331	-1.70816		-1.22125e-15	3.3879	2.63372	0.746733	0.0198926	0.0411038
10023		FRAT1		ENSG00000165879										1.21142	0.781216	0.630805	-0.916529	-1.19069	-0.516214		-3.51571e-16	2.9405	2.20323	0.746685	0.00116174	0.00399319
27433		TOR2A		ENSG00000160404										0.383776	1.5173	0.162715	-0.48536	-1.51128	-0.0671496		-9.94575e-17	2.03217	1.31861	0.746181	0.02173	0.044192
79575		ABHD8		ENSG00000127220										-0.134129	0.893429	1.51156	-0.575189	-1.10325	-0.592422		4.44089e-16	3.37991	2.64473	0.745803	0.00285797	0.00822244
150223		YDJC		ENSG00000161179										1.02496	0.74571	0.941928	-1.07688	-0.883765	-0.75195		3.33067e-16	5.96948	5.22396	0.745585	3.32884e-06	4.23841e-05
4482		MSRA		ENSG00000175806										0.849124	0.668973	1.14913	-0.654635	-1.17536	-0.837228		-5.73615e-16	3.69126	2.95244	0.743795	0.000206735	0.000998641
55601		DDX60		ENSG00000137628										0.849386	0.600311	0.931391	-1.096	-1.35799	0.072906		1.94289e-16	4.42552	3.69705	0.742696	0.000626092	0.00242245
105374219		LINC02068		ENSG00000223387										-0.120947	0.996612	1.18135	-1.22734	-1.02558	0.195905		1.52656e-16	2.29874	1.57736	0.742385	0.0171713	0.0362624
8841		HDAC3		ENSG00000171720										0.403714	0.905095	1.27498	-0.764251	-0.633339	-1.18619		-1.40628e-15	6.32002	5.57587	0.742151	2.40218e-05	0.000188481
64940		STAG3L4		ENSG00000106610										0.00130098	0.938617	1.27775	-1.20449	0.00443695	-1.01761		-4.81097e-16	2.15278	1.38854	0.741817	0.016385	0.0348459
22996		TTC39A		ENSG00000085831										0.772021	0.869219	1.07808	-0.878814	-0.819889	-1.02062		2.92359e-15	5.09945	4.35639	0.741682	9.01464e-06	8.97634e-05
654434		SNHG20		ENSG00000234912										1.40212	0.413027	0.48152	-1.04037	-0.0116781	-1.24462		-8.88178e-16	2.76243	1.9925	0.741567	0.00680001	0.0167238
10467		ZNHIT1		ENSG00000106400										0.591773	1.01664	0.973684	-0.471321	-0.724964	-1.38581		-7.03141e-16	6.39698	5.65385	0.741324	2.39629e-05	0.000188252
25879		DCAF13		ENSG00000164934										0.788348	1.26935	0.455228	-1.38541	-0.613862	-0.513659		9.80697e-16	5.51798	4.77851	0.739149	9.39895e-05	0.000529151
56927		GPR108		ENSG00000125734										0.736467	1.05317	0.739787	-1.31825	-1.01173	-0.19944		8.04912e-16	4.85071	4.11782	0.738833	0.000126372	0.000673158
23464		GCAT		ENSG00000100116										0.83465	1.24783	0.579678	-0.721722	-0.912271	-1.02817		-1.81336e-15	4.82627	4.08864	0.737946	3.10907e-05	0.000227054
2555		GABRA2		ENSG00000151834										0.358387	1.13873	0.903325	-1.49475	-0.213622	-0.692068		4.996e-16	3.52655	2.77912	0.737234	0.00164201	0.00525976
29116		MYLIP		ENSG00000007944										0.571871	1.08837	0.905225	-1.33397	-0.359608	-0.871885		3.14563e-16	3.58296	2.83689	0.737151	0.000575884	0.00226347
5687		PSMA6		ENSG00000100902										0.683362	1.1408	0.840843	-0.780956	-0.677582	-1.20647		-7.40149e-16	7.50334	6.76699	0.735436	3.74668e-06	4.64426e-05
8082		SSPN		ENSG00000123096										1.00144	0.957001	0.7574	-0.856851	-1.08033	-0.778661		-1.46179e-15	6.82139	6.08749	0.734977	1.78302e-06	2.7025e-05
1212		CLTB		ENSG00000175416										0.846555	0.457779	1.30333	-0.910243	-0.618533	-1.07889		-9.99201e-16	6.59401	5.85707	0.734807	1.56829e-05	0.000136979
221061		FAM171A1		ENSG00000148468										0.926713	0.686239	1.09323	-0.752389	-0.96283	-0.99096		-7.40149e-16	5.15107	4.4166	0.734362	1.11418e-05	0.000105788
57171		DOLPP1		ENSG00000167130										0.406372	0.866783	1.22556	-0.269521	-1.22474	-1.00446		-3.33067e-16	4.62096	3.89196	0.734217	0.000227153	0.00107431
3219		HOXB9		ENSG00000170689										0.58047	1.38149	0.655759	-0.939011	-0.709452	-0.969256		1.66533e-16	4.7616	4.02614	0.733971	5.9864e-05	0.00037863
51110		LACTB2		ENSG00000147592										0.824234	0.765182	1.10701	-1.04851	-0.98595	-0.661958		-4.25585e-16	6.39778	5.66503	0.733664	3.67384e-06	4.57639e-05
2306		FOXD2		ENSG00000186564										0.645104	0.931658	0.418965	0.0875815	-0.216256	-1.86705		6.66134e-16	3.29468	2.5381	0.733485	0.0122608	0.0272952
440		ASNS		ENSG00000070669										0.483764	1.47614	0.244978	-1.50504	-0.441957	-0.25788		7.40149e-16	4.52547	3.79211	0.733355	0.00204923	0.00630103
207063		DHRSX		ENSG00000169084										0.642222	1.26789	0.724647	-0.825726	-0.643006	-1.16603		-3.70074e-16	4.6466	3.91155	0.731163	6.09981e-05	0.000382838
9214		FCMR		ENSG00000162894										1.35525	-0.119453	1.10071	-1.05897	-0.640418	-0.637113		-8.32667e-16	2.52495	1.7876	0.731055	0.00727178	0.0176599
7920		ABHD16A		ENSG00000204427										0.896153	0.969315	0.834084	-0.81818	-1.18812	-0.693253		2.20194e-15	6.75772	6.02945	0.730136	2.84665e-06	3.7804e-05
143244		EIF5AL1		ENSG00000253626										1.04078	0.709228	0.949219	-1.0496	-0.665984	-0.983645		-3.51571e-16	7.48763	6.75699	0.729694	1.92895e-06	2.87886e-05
55004		LAMTOR1		ENSG00000149357										0.488138	0.901939	1.24203	-0.815693	-0.695412	-1.121		-7.77156e-16	7.61397	6.88429	0.728886	7.22e-06	7.62105e-05
123263		MTFMT		ENSG00000103707										0.604034	1.20586	0.747944	-1.26423	-0.952275	-0.341339		1.89663e-15	4.39802	3.67463	0.728779	0.000174778	0.000873533
79622		SNRNP25		ENSG00000161981										0.926327	0.367601	1.18267	-1.36701	-0.803573	-0.306014		0	5.4437	4.71614	0.728555	0.000149815	0.000769191
1874		E2F4		ENSG00000205250										1.29079	0.724242	0.655961	-0.904471	-0.864939	-0.901585		0	4.60069	3.87168	0.727995	4.38767e-05	0.000296636
55352		COPRS		ENSG00000172301										0.450839	1.24556	0.888413	-0.477173	-0.99346	-1.11418		7.03141e-16	5.66954	4.94248	0.727954	3.82534e-05	0.000267035
92579		G6PC3		ENSG00000141349										0.818158	0.706358	1.13792	-1.03652	-0.547768	-1.07814		1.07322e-15	6.11374	5.38349	0.727515	9.32157e-06	9.23112e-05
3140		MR1		ENSG00000153029										0.743801	1.06439	0.566136	-0.359263	-0.361764	-1.6533		0	2.39644	1.65069	0.727458	0.00842887	0.0199472
723790		H2AC19		ENSG00000288859										1.27522	0.473464	0.760601	-0.93389	-0.309127	-1.26627		5.55112e-16	4.36933	3.6297	0.727336	0.000317774	0.00139402
4849		CNOT3		ENSG00000088038										0.788961	1.10972	0.760839	-0.562361	-0.88747	-1.20969		1.07322e-15	2.98726	2.25878	0.726756	0.00107333	0.00374009
5605		MAP2K2		ENSG00000126934										0.634033	0.712092	1.23048	-0.394494	-0.948904	-1.23321		-3.70074e-16	6.78577	6.05898	0.726444	2.43155e-05	0.000189844
92002		CCNQ		ENSG00000262919										0.846087	1.10912	0.708422	-1.16837	-0.561672	-0.933586		2.03541e-16	4.64097	3.91033	0.726361	4.85338e-05	0.00032042
64222		TOR3A		ENSG00000186283										0.5425	1.2964	0.45618	-1.60038	-0.432267	-0.262432		6.38378e-16	3.75149	3.02478	0.725359	0.00220247	0.00667653
9825		SPATA2		ENSG00000158480										0.941238	0.859079	0.781737	-0.844862	-0.347907	-1.38928		-1.33227e-15	5.01005	4.27707	0.724616	7.90735e-05	0.000464387
9409		PEX16		ENSG00000121680										0.766571	0.686578	1.17344	-0.548802	-0.810613	-1.26718		5.92119e-16	4.87549	4.14808	0.724462	5.10935e-05	0.000333757
30844		EHD4		ENSG00000103966										1.21703	1.35026	-0.46255	-0.751128	-0.702592	-0.651027		-5.92119e-16	3.67005	2.94797	0.723941	0.00536941	0.0137007
130574		LYPD6		ENSG00000187123										0.635765	0.878337	0.955669	-1.56614	-0.293773	-0.609858		-9.99201e-16	3.2497	2.51637	0.723861	0.00178803	0.00564182
4953		ODC1		ENSG00000115758										1.05519	0.654618	0.988781	-0.940042	-0.7205	-1.03805		-1.4803e-15	7.11487	6.39013	0.723663	2.50644e-06	3.45062e-05
161424		NOP9		ENSG00000196943										0.624155	0.752306	1.07148	-0.0697907	-1.36759	-1.01055		3.33067e-16	5.03733	4.32057	0.722247	0.00027745	0.00125676
64840		PORCN		ENSG00000102312										0.116825	1.42365	0.721781	-0.203395	-0.656764	-1.4021		2.96059e-16	3.59031	2.86356	0.722239	0.00293849	0.00840442
27037		TRMT2A		ENSG00000099899										0.0175578	1.33649	0.784291	-0.285486	-1.55901	-0.293844		-1.02696e-15	3.86469	3.16659	0.720689	0.00417118	0.0111987
140739		UBE2F		ENSG00000184182										0.930799	0.661363	1.08697	-0.618554	-1.09775	-0.962834		-1.14723e-15	4.5635	3.84496	0.720543	4.72983e-05	0.000313736
5373		PMM2		ENSG00000140650										0.952337	0.895717	0.791405	-0.772052	-0.530741	-1.33667		-1.07322e-15	6.547	5.82453	0.719662	1.11903e-05	0.000106007
2705		GJB1		ENSG00000169562										0.771933	0.959648	0.952726	-0.692052	-1.2328	-0.75945		-1.12873e-15	8.40947	7.69144	0.718825	2.203e-06	3.17191e-05
400043		LINC02381		ENSG00000250742										0.0456522	1.55524	0.757762	-0.682196	-0.579119	-1.09734		7.03141e-16	4.36664	3.64691	0.716653	0.000898496	0.00324663
57418		WDR18		ENSG00000065268										0.297952	1.13769	0.899515	-0.424023	-0.322416	-1.58872		8.14164e-16	4.64178	3.91446	0.716583	0.000941065	0.00336483
1050		CEBPA		ENSG00000245848										1.51127	0.363213	0.591809	-0.476216	-0.879028	-1.11105		3.70074e-16	2.59751	1.87804	0.716246	0.00479452	0.0125009
90353		CTU1		ENSG00000142544										0.574063	1.21598	0.789611	-1.27205	-0.87212	-0.435485		-6.19875e-16	3.50969	2.79848	0.715438	0.00062971	0.00243469
54865		GPATCH4		ENSG00000160818										1.07131	1.00602	0.604583	-1.03165	-0.669104	-0.981166		-4.25585e-16	6.11789	5.40229	0.714083	7.54653e-06	7.88678e-05
123879		DCUN1D3		ENSG00000188215										1.50728	0.261214	0.438435	0.00605529	-1.00917	-1.20381		0	2.98196	2.26822	0.713886	0.00682009	0.0167667
6257		RXRB		ENSG00000204231										1.10279	0.709185	0.819963	-0.786371	-0.543888	-1.30168		0	6.09172	5.3747	0.713667	1.75014e-05	0.000148556
80119		PIF1		ENSG00000140451										-0.0332773	1.46797	0.619709	-1.36817	-0.762985	0.0767563		1.8735e-16	2.59273	1.89306	0.713377	0.01495	0.0322548
127281		PRXL2B		ENSG00000157870										0.635122	0.825586	1.19667	-0.652506	-0.848357	-1.15652		-7.40149e-16	8.41834	7.70474	0.713309	4.09386e-06	4.9867e-05
83746		L3MBTL2		ENSG00000100395										0.736464	1.01847	0.926675	-1.10193	-0.566597	-1.01308		4.07082e-16	4.88048	4.16346	0.71294	3.10547e-05	0.000226922
79033		ERI3		ENSG00000117419										0.205611	0.681086	1.18354	-0.142213	-0.184841	-1.74318		-5.18104e-16	4.30612	3.5761	0.712827	0.00557745	0.01418
3991		LIPE		ENSG00000079435										-0.293202	1.62616	0.822588	-0.752776	-0.847064	-0.555703		-3.14563e-16	3.29373	2.58933	0.71279	0.00575764	0.0145545
8908		GYG2		ENSG00000056998										0.909958	-0.312248	1.48716	-0.657325	-1.16754	-0.260001		-2.31296e-16	2.33465	1.63608	0.712361	0.0179838	0.0377388
10267		RAMP1		ENSG00000132329										0.674209	0.626661	0.89339	-0.516263	-1.75558	0.0775792		-5.99058e-16	3.96219	3.27473	0.712183	0.00320085	0.00901823
51752		ERAP1		ENSG00000164307										1.18229	1.00698	0.315987	-0.544785	-0.61291	-1.34755		0	4.50395	3.78666	0.711172	0.000285848	0.00128241
1762		DMWD		ENSG00000185800										0.800848	0.16332	1.50616	-0.873345	-0.685452	-0.911528		-1.0177e-15	3.36612	2.64973	0.711064	0.001472	0.00480765
171177		RHOV		ENSG00000104140										1.20731	1.09534	0.286011	-0.788662	-0.997024	-0.80298		1.42479e-15	5.02977	4.32082	0.710835	7.09076e-05	0.000428152
100874323		HOXA10-AS		ENSG00000253187										0.850183	1.27083	0.345689	-0.820098	-1.33048	-0.316129		0	3.74606	3.04895	0.710695	0.000876391	0.00318346
7030		TFE3		ENSG00000068323										0.836758	1.06388	0.735497	-0.942234	-1.2372	-0.456704		1.4988e-15	5.26689	4.5622	0.70978	3.32674e-05	0.000238951
6672		SP100		ENSG00000067066										1.01976	0.751795	0.953196	-0.882577	-0.848357	-0.993814		-1.09172e-15	6.20406	5.49369	0.709671	3.34974e-06	4.24793e-05
93436		ARMC6		ENSG00000105676										0.768872	0.599885	1.28499	-0.946174	-1.00314	-0.704439		-5.55112e-16	4.1395	3.43251	0.709314	0.000136562	0.000715071
896		CCND3		ENSG00000112576										0.976258	0.764157	0.977712	-0.746713	-0.929837	-1.04158		3.33067e-16	4.87771	4.16868	0.70842	1.9756e-05	0.000161938
28989		NTMT1		ENSG00000148335										1.16078	1.30979	-0.0725704	-0.787689	-0.891186	-0.719116		-1.16573e-15	4.07612	3.3707	0.708419	0.000903159	0.00325652
123036		TC2N		ENSG00000165929										0.937239	0.844568	0.869905	-0.772079	-0.559724	-1.31991		-1.11022e-15	7.35148	6.64146	0.708344	6.81914e-06	7.28911e-05
143098		MPP7		ENSG00000150054										0.839717	0.336155	1.33077	-1.29243	-0.648309	-0.565897		1.85037e-16	3.78285	3.07179	0.708194	0.000695991	0.00263332
2873		GPS1		ENSG00000169727										0.685258	1.09439	0.890427	-0.705001	-0.745795	-1.21928		-7.03141e-16	5.58593	4.87618	0.707885	1.55487e-05	0.000136089
64080		RBKS		ENSG00000171174										0.193407	1.49165	0.654881	-0.2484	-1.21858	-0.872958		7.03141e-16	2.4868	1.79295	0.707286	0.008331	0.019767
91768		CABLES1		ENSG00000134508										0.687178	0.826063	1.02731	-1.42422	-0.821352	-0.294981		7.12393e-16	4.41371	3.70989	0.706562	0.000238966	0.00111806
84897		TBRG1		ENSG00000154144										1.23563	0.631891	0.691561	-0.455104	-0.756028	-1.34795		-7.77156e-16	5.29607	4.58631	0.706548	8.21861e-05	0.000478889
4306		NR3C2		ENSG00000151623										0.82305	1.28253	0.439776	-0.424563	-0.894329	-1.22647		-5.18104e-16	3.96954	3.26269	0.706317	0.000417537	0.00174689
8329		H2AC13		ENSG00000196747										1.12083	-0.31536	1.17429	-1.34238	0.0420131	-0.679395		2.96059e-16	2.8692	2.1368	0.706149	0.0193046	0.0400721
9150		CTDP1		ENSG00000060069										0.645579	0.746131	0.815093	-0.912038	0.272432	-1.5672		4.44089e-16	3.50435	2.76958	0.70517	0.00583847	0.0147283
10286		BCAS2		ENSG00000116752										1.37864	0.786662	0.428845	-1.03859	-0.714245	-0.841305		-3.88578e-16	5.17725	4.47096	0.704537	6.19302e-05	0.000388051
154661		RUNDC3B		ENSG00000105784										0.258298	0.941344	1.01566	-1.29963	-1.13138	0.215712		-4.71845e-16	2.36826	1.68377	0.704506	0.0128571	0.0283828
51098		IFT52		ENSG00000101052										0.224742	1.21389	0.474638	-1.67234	0.340472	-0.581403		0	3.99227	3.26851	0.704154	0.0147526	0.0318833
113000		RPUSD1		ENSG00000007376										0.35306	0.57381	1.41081	-0.184432	-1.39557	-0.757674		-7.9566e-16	4.62425	3.92962	0.703815	0.000916419	0.00329488
11284		PNKP		ENSG00000039650										0.990677	0.63849	0.962433	-0.414639	-0.820983	-1.35598		-1.44329e-15	4.69928	3.99245	0.703259	0.000112221	0.000613242
10906		TRAFD1		ENSG00000135148										0.476944	1.02494	1.11053	-0.497122	-1.01074	-1.10455		-9.62193e-16	3.28346	2.58262	0.702658	0.000892614	0.00323147
6944		VPS72		ENSG00000163159										0.319086	0.993225	1.17383	-1.04311	-1.17126	-0.271766		-6.84638e-16	5.32338	4.62683	0.702232	0.000167356	0.000840165
23387		SIK3		ENSG00000160584										0.288869	1.0501	0.87884	-0.72459	0.0905346	-1.58375		-2.96059e-16	3.8069	3.08274	0.702138	0.00406475	0.0109875
26175		LYSET		ENSG00000153485										0.935221	0.159705	1.37099	-1.01887	-0.463552	-0.983499		0	3.88631	3.17511	0.702046	0.000846864	0.00309677
54957		TXNL4B		ENSG00000140830										0.339504	1.18345	0.852837	-0.566642	-0.272416	-1.53673		-3.70074e-16	3.66386	2.94803	0.701793	0.00188328	0.0058895
22796		COG2		ENSG00000135775										1.06795	0.225031	1.24522	-0.587177	-0.903891	-1.04713		0	4.96318	4.26015	0.701564	0.000139396	0.000727202
3087		HHEX		ENSG00000152804										0.919712	1.09882	0.678134	-1.09587	-0.752093	-0.848694		4.25585e-16	4.7565	4.05391	0.701365	3.4592e-05	0.000245953
2937		GSS		ENSG00000100983										0.982562	0.636692	1.05153	-0.714415	-0.755267	-1.20111		2.25745e-15	6.8794	6.17728	0.700787	6.4095e-06	6.91986e-05
92935		MARS2		ENSG00000247626										0.824049	0.198039	1.44983	-0.928968	-1.02286	-0.520083		0	2.8493	2.15387	0.700585	0.00338366	0.00945125
160518		DENND5B		ENSG00000170456										0.571176	0.909326	0.391605	0.193983	-1.90526	-0.160826		-5.50486e-16	3.19422	2.53246	0.700388	0.0188076	0.0392011
140459		ASB6		ENSG00000148331										0.627875	1.16557	0.148513	0.332977	-1.6506	-0.624338		0	3.33034	2.65718	0.699818	0.0139157	0.0303335
11158		RABL2B		ENSG00000079974										-0.028668	1.14655	1.22445	-0.730185	-1.22597	-0.386178		1.66533e-16	4.82554	4.13512	0.699639	0.000740248	0.00276681
10244		RABEPK		ENSG00000136933										0.616151	1.42308	0.190976	-0.917773	-1.31012	-0.00230982		-6.08816e-16	4.45869	3.77473	0.69935	0.00188137	0.0058865
126789		PUSL1		ENSG00000169972										0.983226	0.35117	0.957068	-0.580127	-1.62803	-0.0833087		-2.38235e-16	2.98562	2.31082	0.698902	0.00539038	0.0137458
400410		ST20		ENSG00000180953										0.963403	1.36151	0.0889728	-0.474453	-0.741193	-1.19824		1.03621e-15	4.55469	3.85447	0.698128	0.000574673	0.00226082
81932		HDHD3		ENSG00000119431										0.893624	0.586216	1.10671	-0.400021	-1.29637	-0.890158		-4.25585e-16	3.84932	3.15767	0.698052	0.000420626	0.00175691
9277		WDR46		ENSG00000227057										0.898904	1.04259	0.722711	-0.624933	-0.782134	-1.25714		7.77156e-16	5.68106	4.98131	0.69803	1.71932e-05	0.000146431
6813		STXBP2		ENSG00000076944										1.07987	-0.369688	1.38215	-1.12291	-0.652128	-0.317296		0	3.69513	2.996	0.697609	0.00631967	0.0157228
400746		NCMAP		ENSG00000184454										1.05778	1.03461	0.58782	-0.822271	-0.751452	-1.10649		2.25745e-15	8.12778	7.42978	0.697465	3.31383e-06	4.22658e-05
84064		HDHD2		ENSG00000167220										0.896098	0.547445	1.16486	-0.789595	-1.27198	-0.546823		1.4803e-15	5.01147	4.31954	0.697013	6.8632e-05	0.000419617
55324		ABCF3		ENSG00000161204										-0.294636	0.708932	1.67363	-0.958261	-0.728008	-0.401652		-1.4803e-16	3.95268	3.25954	0.696871	0.00525439	0.0134751
79961		DENND2D		ENSG00000162777										0.997272	1.00805	0.680839	-0.61185	-1.03614	-1.03817		3.70074e-16	6.11895	5.42289	0.69662	8.5155e-06	8.58743e-05
10799		RPP40		ENSG00000124787										0.953656	0.760032	0.996944	-1.1087	-0.743124	-0.858811		-5.18104e-16	3.65528	2.95669	0.695793	0.000267833	0.00122239
79643		CHMP6		ENSG00000176108										0.583131	0.432958	1.31583	-1.56135	-0.441827	-0.328741		-3.05311e-16	4.18058	3.4815	0.695399	0.00144512	0.00474436
4647		MYO7A		ENSG00000137474										1.4104	0.222509	0.703386	-0.658793	-0.279503	-1.398		0	2.0839	1.36857	0.695019	0.0163519	0.0347932
57617		VPS18		ENSG00000104142										0.684886	1.48024	0.331735	-1.13287	-0.771826	-0.592167		7.03141e-16	3.14385	2.45141	0.695	0.0019956	0.00616759
79095		BBLN		ENSG00000171159										1.15019	0.366086	0.987635	-1.16902	-0.273727	-1.06117		1.07322e-15	5.58087	4.87975	0.694955	0.000143226	0.000741682
378706		RN7SL2		ENSG00000274012										0.404987	-0.401484	1.78502	-0.190126	-0.50345	-1.09494		0	3.6686	2.96391	0.694421	0.0218655	0.0444047
9477		MED20		ENSG00000124641										0.324891	1.65107	0.299161	-0.930588	-1.06534	-0.279194		-1.4988e-15	3.43993	2.7588	0.693988	0.00335695	0.00939324
80212		CCDC92		ENSG00000119242										1.02609	1.112	0.455192	-0.789115	-1.25789	-0.546267		1.18424e-15	4.88878	4.20107	0.69396	9.37356e-05	0.000528191
126119		JOSD2		ENSG00000161677										0.555511	1.0779	0.858232	-0.959097	-0.175185	-1.35736		7.40149e-16	4.23151	3.52466	0.693891	0.00055396	0.00219709
26061		HACL1		ENSG00000131373										1.47781	0.677977	0.221823	-1.32334	-0.516316	-0.537958		5.18104e-16	3.56007	2.86184	0.69368	0.00202567	0.0062392
55361		PI4K2A		ENSG00000155252										0.564599	1.02182	1.06568	-0.674096	-1.20208	-0.775916		2.03541e-16	4.30056	3.61287	0.693379	0.000126407	0.000673158
3182		HNRNPAB		ENSG00000197451										0.725255	1.06286	0.909312	-1.13725	-0.839569	-0.720603		-2.66454e-15	8.14754	7.45439	0.69327	2.40348e-06	3.36488e-05
84335		AKT1S1		ENSG00000204673										0.745625	0.582202	1.14918	-0.316284	-0.661984	-1.49874		1.11022e-15	5.03323	4.33612	0.691976	0.000253515	0.00117013
64288		ZSCAN31		ENSG00000235109										0.488484	0.869786	1.17978	-0.376192	-1.34039	-0.821466		0	1.91509	1.23476	0.691662	0.0138489	0.0302192
6184		RPN1		ENSG00000163902										0.785995	1.05851	0.839674	-1.08303	-0.574835	-1.02631		-3.70074e-16	8.22279	7.53043	0.691594	3.21751e-06	4.1425e-05
158219		TTC39B		ENSG00000155158										1.10027	0.958789	0.372058	-0.912665	-1.36992	-0.148539		-1.2305e-15	4.65638	3.97644	0.691248	0.000475626	0.00193865
1026		CDKN1A		ENSG00000124762										0.829659	1.01171	0.861909	-0.686652	-0.866274	-1.15035		-1.14723e-15	4.94476	4.25234	0.691189	2.64444e-05	0.000202837
3206		HOXA10		ENSG00000253293										0.80849	1.02022	0.830145	-0.878219	-1.25069	-0.529948		1.5173e-15	5.79813	5.1113	0.690499	1.83032e-05	0.000152901
79838		TMC5		ENSG00000103534										0.974097	0.853003	0.900455	-0.934476	-0.770257	-1.02282		-1.9984e-15	8.04232	7.35162	0.690198	1.31901e-06	2.12114e-05
90324		CCDC97		ENSG00000142039										0.173223	1.04321	1.11967	-0.574986	-0.269546	-1.49157		-1.14723e-15	4.42873	3.72721	0.690035	0.00123758	0.00420593
23223		RRP12		ENSG00000052749										1.25159	0.92082	-0.0649292	-0.660618	0.017611	-1.46447		0	2.35085	1.63362	0.689016	0.0216646	0.0440885
81502		HM13		ENSG00000101294										0.701923	0.863645	1.14396	-0.944385	-0.921493	-0.843655		3.88578e-16	8.12315	7.43447	0.688796	1.96287e-06	2.9226e-05
23586		RIGI		ENSG00000107201										1.01061	0.768819	0.641057	0.0124797	-1.30819	-1.12477		-1.22125e-15	3.6447	2.96376	0.687776	0.00156876	0.00507393
89870		TRIM15		ENSG00000204610										0.65163	0.936199	0.970409	-0.558808	-0.527438	-1.47199		7.40149e-16	5.08119	4.38796	0.687517	0.000119813	0.000645534
256281		NUDT14		ENSG00000183828										1.10789	0.129492	1.11803	-0.226597	-0.757376	-1.37144		-9.99201e-16	4.35783	3.66484	0.687366	0.00109982	0.00381352
93343		MVB12A		ENSG00000141971										0.872245	1.01296	0.618524	-1.49638	-0.708614	-0.29873		5.55112e-16	4.33191	3.64729	0.685999	0.000412771	0.00173038
220		ALDH1A3		ENSG00000184254										1.02388	0.954115	0.720624	-1.0463	-0.649818	-1.00251		1.96139e-15	6.76498	6.0777	0.685968	4.97838e-06	5.76687e-05
6891		TAP2		ENSG00000204267										0.955318	1.30811	0.233687	-1.16585	-0.860904	-0.470358		-1.85962e-15	7.01436	6.3296	0.685786	8.21797e-05	0.000478889
84256		FLYWCH1		ENSG00000059122										0.867135	-0.127699	1.22855	0.0786537	-0.465705	-1.58094		2.96059e-16	3.6179	2.91706	0.685734	0.0122906	0.0273567
10263		CDK2AP2		ENSG00000167797										0.590089	0.913246	1.18536	-0.865356	-0.939582	-0.88376		3.09012e-15	7.5118	6.82641	0.685582	4.00654e-06	4.90869e-05
7347		UCHL3		ENSG00000118939										0.926704	0.808721	0.897066	-1.32502	-0.843526	-0.463941		1.17499e-15	5.62297	4.93877	0.685097	3.16406e-05	0.000229876
54480		CHPF2		ENSG00000033100										0.873616	0.752213	1.09154	-0.956061	-0.795986	-0.965326		-7.9566e-16	5.08933	4.40297	0.684877	1.92385e-05	0.000158828
57620		STIM2		ENSG00000109689										0.700821	0.376265	1.40034	-1.20369	-0.907279	-0.366458		-7.30897e-16	5.6034	4.92053	0.684537	0.00017504	0.00087389
127262		TPRG1L		ENSG00000158109										0.651996	1.38435	0.562455	-0.639219	-1.06204	-0.897544		4.07082e-16	6.36062	5.67792	0.684167	3.01832e-05	0.000222351
400823		FAM177B		ENSG00000197520										0.678436	1.37856	0.428848	-0.588862	-0.555198	-1.34178		0	4.0902	3.4002	0.683843	0.000644931	0.00247716
219931		TPCN2		ENSG00000162341										0.855813	0.782352	1.05228	-1.12698	-0.614532	-0.948935		1.85037e-16	4.36309	3.67492	0.683736	9.21845e-05	0.00052188
6895		TARBP2		ENSG00000139546										0.68739	-0.239689	1.65285	-0.696104	-1.06782	-0.336628		1.75785e-16	3.76409	3.08796	0.683648	0.00587372	0.0147848
122513141		LOC122513141		ENSG00000284976										1.13338	0.235049	1.00412	-1.32928	-0.9344	-0.108863		-5.20417e-16	2.93605	2.25965	0.683078	0.00460537	0.0120899
255812		SDHAP1		ENSG00000185485										1.14685	0.932617	0.280725	-1.491	-0.694712	-0.174484		2.40548e-16	2.83817	2.15851	0.682696	0.00559595	0.0142156
55848		PLGRKT		ENSG00000107020										1.45844	1.03619	-0.281599	-0.828133	-0.498568	-0.886332		0	3.81996	3.1321	0.682318	0.00360839	0.00997114
220002		CYB561A3		ENSG00000162144										1.07835	0.688963	0.7934	-1.06719	-0.257479	-1.23605		2.92359e-15	5.58758	4.89914	0.682164	8.6588e-05	0.000498167
8879		SGPL1		ENSG00000166224										0.34259	0.919211	1.29447	-0.704635	-0.650812	-1.20082		3.70074e-16	6.04419	5.36059	0.681695	6.24266e-05	0.000390544
340351		AGBL3		ENSG00000146856										1.08429	0.330864	0.544849	-1.09826	-1.39017	0.528422		-3.14563e-16	2.41648	1.76559	0.681579	0.0240711	0.0480359
687		KLF9		ENSG00000119138										1.22823	0.799088	0.622177	-0.770163	-1.17064	-0.70869		5.73615e-16	3.87301	3.19669	0.681403	0.000300749	0.00133367
5715		PSMD9		ENSG00000110801										0.906377	0.72346	1.06308	-0.672804	-1.13627	-0.883837		1.55431e-15	6.78297	6.10261	0.681328	5.75923e-06	6.42497e-05
53838		C11orf24		ENSG00000171067										0.593294	1.11663	0.805512	-1.46383	-0.693956	-0.35765		3.88578e-16	4.27563	3.59636	0.680475	0.000423197	0.00176648
8337		H2AC18		ENSG00000288825										0.907891	0.435707	1.12724	-0.190334	-1.33853	-0.941976		1.23975e-15	4.34829	3.67448	0.680063	0.00055102	0.00218612
23640		HSPBP1		ENSG00000133265										0.29507	0.87445	1.33658	-0.670181	-1.25514	-0.580775		1.85037e-15	6.28778	5.6113	0.679624	9.90041e-05	0.000552468
7355		SLC35A2		ENSG00000102100										1.02493	1.05799	0.620193	-0.882155	-0.979	-0.841959		-7.77156e-16	5.56598	4.88735	0.679517	1.3551e-05	0.000122092
3632		INPP5A		ENSG00000068383										0.885968	0.995894	0.736796	-0.394436	-0.952064	-1.27216		-9.25186e-16	4.57359	3.89368	0.679218	0.000128012	0.000679583
84971		ATG4D		ENSG00000130734										0.285446	0.662467	1.34143	-1.41559	-0.0530617	-0.820688		3.70074e-16	2.8493	2.15228	0.678862	0.00816426	0.0194296
54814		QPCTL		ENSG00000011478										0.839345	0.809723	0.982678	-1.10263	-0.384227	-1.14488		0	3.40639	2.71663	0.67886	0.000867427	0.00315464
6746		SSR2		ENSG00000163479										0.755776	1.16009	0.753526	-0.709944	-0.765885	-1.19356		2.66454e-15	7.13767	6.45906	0.677903	7.42602e-06	7.79301e-05
256764		WDR72		ENSG00000166415										0.845254	1.09529	0.736371	-0.744943	-0.718569	-1.21341		-3.70074e-16	3.63434	2.95231	0.6777	0.000415951	0.00174198
51061		TXNDC11		ENSG00000153066										1.41989	0.810995	0.293835	-0.758048	-0.654599	-1.11208		-6.66134e-16	5.25428	4.57369	0.677551	0.000148403	0.00076318
79917		MAGIX		ENSG00000269313										0.786926	0.85562	1.00721	-0.470985	-1.22876	-0.950014		2.77556e-16	3.92348	3.25094	0.67751	0.000293038	0.00130634
7592		ZNF41		ENSG00000147124										1.19676	-0.110389	1.17057	-0.41859	-1.3194	-0.518946		-4.44089e-16	2.84279	2.17918	0.67602	0.00790044	0.0188903
148223		C19orf25		ENSG00000119559										1.11251	0.481072	0.879767	-0.298867	-1.47673	-0.697751		-1.66533e-16	4.87121	4.20273	0.675954	0.000338484	0.00146607
23092		ARHGAP26		ENSG00000145819										0.967412	0.605921	1.10188	-0.752459	-1.14596	-0.776793		-1.14723e-15	7.34425	6.66916	0.675865	6.27828e-06	6.84392e-05
5524		PTPA		ENSG00000119383										0.694317	0.438984	1.42235	-1.13388	-0.76444	-0.657336		-7.58652e-16	6.51152	5.83538	0.675803	5.24914e-05	0.000340508
9826		ARHGEF11		ENSG00000132694										1.10489	0.879775	0.551564	-1.4496	-0.611452	-0.475179		-6.01371e-16	3.96793	3.29155	0.674672	0.000585962	0.00229628
201255		LRRC45		ENSG00000169683										0.904321	0.175521	1.40088	-0.745434	-0.615028	-1.12026		-5.92119e-16	2.1939	1.51028	0.674462	0.0115182	0.0258754
84722		PSRC1		ENSG00000134222										1.20416	0.74216	0.710619	-0.706514	-0.759607	-1.19082		8.14164e-16	3.00277	2.32324	0.674121	0.00167272	0.00534326
55020		TTC38		ENSG00000075234										1.42721	0.899715	0.07254	-1.07509	-0.421832	-0.902539		-3.51571e-16	4.6627	3.98288	0.673787	0.000698532	0.00264136
51076		CUTC		ENSG00000119929										0.875233	0.375383	1.27605	-1.28762	-0.759496	-0.479551		-5.27356e-16	3.30701	2.63293	0.67372	0.00161351	0.00519212
90075		ZNF30		ENSG00000168661										0.424806	1.4024	0.701179	-0.571438	-1.2232	-0.733754		0	1.70447	1.04127	0.673702	0.0207358	0.0425473
100049716		NINJ2-AS1		ENSG00000177406										1.24664	0.95665	0.222034	-0.271509	-1.28694	-0.866875		4.81097e-16	3.17639	2.51255	0.673085	0.0029773	0.00849429
51371		POMP		ENSG00000132963										1.04175	1.00733	0.654631	-0.806487	-1.05188	-0.845349		-1.18424e-15	8.19823	7.52564	0.672995	2.68679e-06	3.61745e-05
148156		ZNF558		ENSG00000167785										0.630549	1.05864	0.975541	-1.09525	-1.00701	-0.562465		5.36608e-16	2.39843	1.73258	0.671428	0.00561591	0.0142635
54785		BORCS6		ENSG00000196544										0.644308	1.15344	0.889507	-0.712834	-1.04166	-0.932763		1.40628e-15	4.18713	3.51832	0.67137	0.00014396	0.00074457
51218		GLRX5		ENSG00000182512										0.829032	0.812557	1.08289	-0.864187	-0.966388	-0.893909		8.32667e-16	6.52343	5.85253	0.671163	4.40936e-06	5.28354e-05
222389		BEND7		ENSG00000165626										0.733266	-0.0489843	1.51588	-0.334498	-1.32639	-0.539271		1.18424e-15	2.99378	2.33591	0.670826	0.00813369	0.0193751
203260		CCDC107		ENSG00000159884										0.952502	0.761443	0.850026	-0.238275	-1.28366	-1.04203		9.99201e-16	3.6649	3.0003	0.670371	0.000815306	0.00299782
91607		SLFN11		ENSG00000172716										1.31018	-0.162918	1.02739	-1.19203	-0.877093	-0.105528		3.05311e-16	2.42106	1.75771	0.669167	0.0161457	0.0344445
26580		BSCL2		ENSG00000168000										0.145967	1.08165	1.16512	-0.696541	-1.36167	-0.334522		-6.66134e-16	4.84758	4.18933	0.668177	0.00061464	0.00238543
771		CA12		ENSG00000074410										0.558433	0.779918	1.26285	-1.23938	-0.78523	-0.576584		4.07082e-16	4.98698	4.31953	0.667823	9.74623e-05	0.000545789
10248		POP7		ENSG00000172336										0.872	0.586306	1.21564	-0.74165	-0.990143	-0.942153		1.23975e-15	6.52551	5.85809	0.667608	1.09027e-05	0.000104171
55687		TRMU		ENSG00000100416										1.04627	0.277646	0.917809	-0.558662	-1.63444	-0.0486295		-2.41705e-16	2.95387	2.31082	0.667048	0.0076698	0.0184612
11322		TMC6		ENSG00000141524										1.00077	0.57123	1.10804	-0.922799	-1.03499	-0.722249		-1.14723e-15	6.2172	5.55133	0.66671	1.23935e-05	0.000114658
10237		SLC35B1		ENSG00000121073										1.03065	0.989923	0.681282	-0.874924	-0.741251	-1.08569		1.25825e-15	6.49769	5.83016	0.666432	7.19111e-06	7.60173e-05
10045		SH2D3A		ENSG00000125731										1.20343	0.665177	0.377859	-0.830467	-1.50622	0.0902223		-3.37693e-16	4.84612	4.19309	0.666427	0.00162983	0.00523
56975		FAM20C		ENSG00000177706										0.419637	0.160914	1.60681	-0.527567	-0.300552	-1.35924		-4.81097e-16	3.46492	2.78316	0.666382	0.00617135	0.0154022
5600		MAPK11		ENSG00000185386										0.334619	1.48296	0.353526	-0.917885	-1.31074	0.0575206		1.32995e-15	4.35089	3.70148	0.66579	0.00310252	0.00879014
2494		NR5A2		ENSG00000116833										0.744676	0.868604	0.956358	-0.387576	-0.740707	-1.44135		-5.55112e-16	2.943	2.27063	0.66576	0.00276859	0.00801997
9446		GSTO1		ENSG00000148834										0.922742	0.868055	0.944668	-0.950619	-0.83712	-0.947726		-4.25585e-16	6.79218	6.12616	0.665605	3.1729e-06	4.10159e-05
5261		PHKG2		ENSG00000156873										0.410143	0.767641	1.41157	-0.799304	-0.961847	-0.828208		-7.9566e-16	4.65821	3.99451	0.665208	0.000162098	0.000817337
5298		PI4KB		ENSG00000143393										0.756994	0.675539	1.24092	-0.971658	-0.989703	-0.712097		1.83187e-15	4.58207	3.91875	0.665101	8.70599e-05	0.000500377
153769		SH3RF2		ENSG00000156463										1.3109	0.505928	0.731536	-0.414767	-1.21221	-0.921388		7.40149e-16	5.15411	4.49233	0.664195	0.000144661	0.000747529
55709		KBTBD4		ENSG00000123444										0.730842	1.09885	0.410003	0.174576	-0.937464	-1.47681		-8.51171e-16	3.86893	3.20437	0.664149	0.00338954	0.00946498
9278		ZBTB22		ENSG00000236104										0.81018	0.859457	0.782195	-0.303065	-0.53002	-1.61875		1.03621e-15	3.42877	2.75389	0.664033	0.00211079	0.00645581
1603		DAD1		ENSG00000129562										0.772277	1.23491	0.656019	-1.07208	-0.92406	-0.667064		-7.77156e-16	7.57817	6.91579	0.662878	8.17257e-06	8.31447e-05
79903		NAA60		ENSG00000122390										1.16246	0.694178	0.847251	-0.837036	-0.987164	-0.879689		-3.70074e-16	5.08543	4.4234	0.662487	3.02833e-05	0.000222959
55334		SLC39A9		ENSG00000029364										0.953206	1.01742	0.755236	-0.833533	-0.928245	-0.964084		1.20274e-15	6.51395	5.85293	0.661077	5.01556e-06	5.79169e-05
5438		POLR2I		ENSG00000105258										1.20538	0.834863	0.620405	-1.11579	-0.656506	-0.888352		-3.70074e-16	5.60827	4.94562	0.660778	2.94511e-05	0.00021903
10269		ZMPSTE24		ENSG00000084073										1.19555	0.584757	0.884062	-1.11437	-0.729855	-0.820149		-1.96139e-15	6.44311	5.78198	0.66019	1.4647e-05	0.000129722
221120		ALKBH3		ENSG00000166199										0.860204	0.621031	1.2046	-0.78433	-0.962411	-0.939094		-8.51171e-16	4.14831	3.48858	0.659936	0.00017739	0.000883532
54991		C1orf159		ENSG00000131591										0.485529	0.215974	1.64383	-1.12326	-0.551917	-0.67016		4.81097e-16	2.56878	1.9034	0.659166	0.00989426	0.0227635
84232		MAF1		ENSG00000179632										0.894499	0.494448	1.25295	-0.70885	-0.880788	-1.05226		-4.29286e-15	7.41533	6.75617	0.658785	1.28908e-05	0.000117371
25901		CCDC28A		ENSG00000024862										0.423817	1.21458	0.932779	-0.434025	-1.02982	-1.10733		-3.70074e-16	4.05271	3.39633	0.658652	0.00046271	0.00189516
9677		PPIP5K1		ENSG00000168781										0.959189	1.17018	-0.0171639	-0.0362222	-1.56438	-0.511612		0	2.18714	1.55403	0.65774	0.0248216	0.049254
10534		ZNRD2		ENSG00000173465										0.899444	0.647859	1.08611	-1.01185	-0.455071	-1.1665		-7.40149e-16	4.90913	4.2454	0.657619	9.28115e-05	0.000524022
79768		KATNBL1		ENSG00000134152										0.835621	-0.203086	1.45896	-1.03306	-1.0315	-0.0269406		2.62521e-16	3.06071	2.41356	0.65756	0.0110343	0.0249686
6364		CCL20		ENSG00000115009										1.04539	0.935424	0.700302	-0.630982	-0.880042	-1.17009		-4.07082e-16	7.98369	7.32602	0.657355	5.53091e-06	6.24993e-05
51182		HSPA14		ENSG00000187522										0.592555	1.5089	0.396741	-0.553972	-0.877704	-1.06652		-7.77156e-16	4.18788	3.53175	0.657073	0.000616454	0.002391
56005		MYDGF		ENSG00000074842										1.06238	1.18073	0.390749	-0.855943	-0.964511	-0.813403		-3.70074e-16	7.6557	6.99909	0.657014	1.37111e-05	0.000123069
1407		CRY1		ENSG00000008405										0.751541	1.14985	0.509362	-0.759551	-1.5014	-0.149802		-1.10097e-15	3.75142	3.11139	0.656522	0.00169905	0.00541641
5828		PEX2		ENSG00000164751										1.18264	0.470356	0.867788	-0.265441	-1.20926	-1.04609		1.92439e-15	5.54492	4.89062	0.65602	0.000151602	0.000775537
283899		INO80E		ENSG00000169592										0.651688	0.600539	1.35534	-0.777628	-1.13709	-0.692846		-7.77156e-16	5.83626	5.18312	0.655141	4.85758e-05	0.000320529
7378		UPP1		ENSG00000183696										0.917618	0.659915	1.0166	-0.629177	-1.40828	-0.556674		6.4763e-16	3.86706	3.22159	0.655024	0.000572178	0.00225588
113157		RPLP0P2		ENSG00000243742										1.20885	0.57646	0.828045	-0.74752	-0.600311	-1.26553		-4.44089e-16	5.20606	4.54682	0.654916	8.00032e-05	0.000468977
9328		GTF3C5		ENSG00000148308										0.986458	0.743939	0.954883	-1.21332	-0.791523	-0.680432		-1.25825e-15	4.08104	3.42595	0.65438	0.000216702	0.00103494
1164		CKS2		ENSG00000123975										1.05939	0.932501	0.713781	-1.08371	-0.877442	-0.744522		7.77156e-16	5.38142	4.72756	0.654109	2.25297e-05	0.000179218
23433		RHOQ		ENSG00000119729										0.724523	0.839315	1.12767	-0.666541	-1.05967	-0.965295		-1.20274e-15	5.77608	5.12472	0.652237	1.83377e-05	0.000153088
25984		KRT23		ENSG00000108244										0.481311	0.756624	1.37228	-0.92926	-0.975378	-0.705573		-1.16573e-15	8.19468	7.54339	0.651676	1.78956e-05	0.000150891
11228		RASSF8		ENSG00000123094										1.37747	0.449384	0.625191	-1.37883	-0.408729	-0.664489		9.4369e-16	4.41312	3.75538	0.651499	0.000729258	0.00273304
83732		RIOK1		ENSG00000124784										0.615347	0.779476	1.27252	-0.928551	-0.970798	-0.767991		-1.35077e-15	3.83066	3.18129	0.65123	0.000391131	0.00165446
116461		TSEN15		ENSG00000198860										0.609112	1.11951	0.97184	-0.913863	-0.899493	-0.88711		0	4.97334	4.32291	0.650956	4.26919e-05	0.000290645
892		CCNC		ENSG00000112237										1.24576	1.03371	0.297196	-0.830193	-1.06931	-0.677165		-3.70074e-16	6.09669	5.44768	0.650629	6.09904e-05	0.000382838
2958		GTF2A2		ENSG00000140307										1.06209	0.917305	0.742023	-0.965793	-0.93285	-0.822774		-2.05391e-15	5.90639	5.25651	0.650195	1.07374e-05	0.000103184
64801		ARV1		ENSG00000173409										0.246478	0.894762	1.31245	-0.881615	-1.23503	-0.337045		1.4988e-15	4.93458	4.29148	0.650151	0.00040816	0.00171219
124044		SPATA2L		ENSG00000158792										1.23235	-0.0490679	0.829474	0.293326	-1.00167	-1.30441		2.96059e-16	2.81079	2.16131	0.649127	0.0189594	0.0394459
51491		NOP16		ENSG00000048162										0.409707	1.09061	1.11642	-1.10841	-0.631233	-0.877092		-1.18424e-15	5.7625	5.11226	0.648985	4.97011e-05	0.000326424
55500		ETNK1		ENSG00000139163										1.1197	0.934162	0.654536	-0.898253	-0.901746	-0.908399		2.53501e-15	7.53188	6.88289	0.64896	4.42502e-06	5.2933e-05
56052		ALG1		ENSG00000033011										0.283025	1.39114	0.882682	-0.879245	-0.951158	-0.726445		1.14723e-15	4.79428	4.14872	0.648484	0.000209586	0.00100895
8446		DUSP11		ENSG00000144048										1.35901	0.695041	0.504419	-1.16218	-0.485876	-0.910407		2.03541e-16	4.41469	3.76027	0.648425	0.000353729	0.00152375
3670		ISL1		ENSG00000016082										0.590637	0.667396	1.22523	-0.474895	-0.523435	-1.48493		0	4.89791	4.24469	0.646752	0.000370645	0.00158369
8395		PIP5K1B		ENSG00000107242										0.578358	1.14544	0.297127	-0.0516953	-0.171119	-1.79812		0	2.61843	1.94831	0.646724	0.023919	0.0477927
5681		PSKH1		ENSG00000159792										0.619328	1.25822	0.573364	-0.34319	-1.48137	-0.626358		-1.55431e-15	5.89808	5.25735	0.646028	0.000259201	0.00119203
266977		ADGRF1		ENSG00000153292										1.00934	0.947519	0.770082	-0.926366	-0.82531	-0.97526		-2.53501e-15	8.40021	7.75413	0.645902	2.26933e-06	3.23066e-05
997		CDC34		ENSG00000099804										0.618293	0.915797	1.05692	-0.490252	-0.722514	-1.37825		-1.9984e-15	5.22234	4.57365	0.645868	0.000106233	0.000585576
6449		SGTA		ENSG00000104969										0.114688	0.993932	1.18691	-0.354629	-0.431527	-1.50937		-2.96059e-16	4.76159	4.10864	0.645583	0.00149476	0.00486817
10213		PSMD14		ENSG00000115233										0.752256	1.17834	0.767594	-1.03952	-0.818837	-0.839834		2.94209e-15	7.27015	6.62459	0.64555	6.30214e-06	6.85812e-05
283254		HARBI1		ENSG00000180423										1.25851	0.547795	0.430185	-1.65686	-0.195367	-0.384269		-6.4763e-16	3.1659	2.5103	0.645384	0.00767678	0.0184745
105372481		ERVK3-1		ENSG00000142396										1.15432	0.436519	0.942939	-0.583026	-1.39085	-0.559904		0	5.32958	4.68978	0.64468	0.000170902	0.000855594
57291		DANCR		ENSG00000226950										0.800728	0.914306	0.941935	-0.451906	-1.09099	-1.11408		-3.33067e-16	5.85788	5.21415	0.644471	2.98172e-05	0.000220811
26119		LDLRAP1		ENSG00000157978										0.934226	1.45186	-0.0375313	-1.1005	-0.742302	-0.505754		0	4.21174	3.56955	0.644433	0.00154433	0.00500258
51260		PBDC1		ENSG00000102390										0.827387	0.646738	1.15955	-0.719934	-1.27554	-0.638205		-4.25585e-16	6.53674	5.89493	0.643988	2.58784e-05	0.000199341
56996		SLC12A9		ENSG00000146828										1.04548	0.412253	1.08757	-0.832329	-1.30049	-0.412489		-1.33227e-15	4.64985	4.013	0.643548	0.000292161	0.00130334
29950		SERTAD1		ENSG00000197019										0.764035	0.863459	0.999307	-0.911181	-0.42761	-1.28801		2.18344e-15	4.45877	3.80814	0.642781	0.000216461	0.00103418
57182		ANKRD50		ENSG00000151458										0.399995	1.06825	1.05618	-0.446056	-1.37427	-0.704097		0	4.69868	4.06383	0.642534	0.0003323	0.00144472
9973		CCS		ENSG00000173992										0.815572	0.596568	1.18903	-0.646029	-0.633693	-1.32145		2.14643e-15	4.38441	3.73637	0.642129	0.000281101	0.00126843
2131		EXT1		ENSG00000182197										1.15364	0.986508	0.501352	-1.08057	-0.609171	-0.951761		-4.62593e-16	5.50536	4.86195	0.641187	5.0976e-05	0.00033324
90416		CCDC32		ENSG00000128891										1.00716	1.0449	0.620204	-0.607183	-1.09661	-0.968467		1.40628e-15	3.54465	2.90716	0.64058	0.000738784	0.00276302
91869		RFT1		ENSG00000163933										0.36575	1.66174	0.337345	-0.619146	-0.667893	-1.07779		-9.25186e-16	4.13084	3.48952	0.639995	0.00160222	0.00516628
124402		UBALD1		ENSG00000153443										0.671443	0.809217	1.11308	-0.456363	-0.783254	-1.35412		0	4.73919	4.0973	0.638787	0.000187705	0.00092616
57169		ZNFX1		ENSG00000124201										0.849048	0.854839	1.01913	-0.983958	-0.748306	-0.990757		0	6.72884	6.08937	0.638638	6.29544e-06	6.85672e-05
79719		AAGAB		ENSG00000103591										0.802432	1.18267	0.653659	-0.813461	-1.23089	-0.594411		4.07082e-16	6.48106	5.84486	0.638621	2.62625e-05	0.000201563
91445		RNF185		ENSG00000138942										1.35105	1.1234	-0.092541	-0.886513	-0.75231	-0.743092		-2.96059e-16	3.80391	3.1661	0.637762	0.00202461	0.00623745
5909		RAP1GAP		ENSG00000076864										1.32081	0.256026	0.983091	-0.692522	-0.945191	-0.922212		4.25585e-16	4.13628	3.4982	0.637533	0.00053079	0.00211914
7965		AIMP2		ENSG00000106305										1.16589	0.644514	0.872227	-1.08124	-0.71946	-0.881934		-7.77156e-16	6.4411	5.8029	0.637156	1.48598e-05	0.000131147
3212		HOXB2		ENSG00000173917										0.567099	1.14119	0.732576	-1.5587	-0.339166	-0.542992		3.70074e-16	4.62928	3.9881	0.637106	0.000715813	0.00269463
51728		POLR3K		ENSG00000161980										1.131	0.371021	1.06914	-1.10423	-0.464365	-1.00258		-1.18424e-15	4.87375	4.23117	0.636842	0.000206257	0.000998228
92106		OXNAD1		ENSG00000154814										1.3149	0.738825	0.531617	-1.10262	-0.488841	-0.993886		-6.4763e-16	4.34724	3.7042	0.636757	0.000356405	0.00153215
23624		CBLC		ENSG00000142273										0.222699	0.533213	1.56916	-0.291927	-0.855703	-1.17744		-1.22125e-15	4.2095	3.57169	0.636668	0.00186759	0.005852
9235		IL32		ENSG00000008517										0.933019	0.596036	1.11734	-0.790799	-0.628817	-1.22678		-1.18424e-15	6.80699	6.16855	0.636635	2.03432e-05	0.000165465
6598		SMARCB1		ENSG00000099956										0.576988	0.746075	1.26264	-0.553307	-0.747202	-1.2852		-1.22125e-15	5.38401	4.74587	0.635915	0.000105962	0.000584593
65083		NOL6		ENSG00000165271										1.25722	0.578288	0.486008	-0.48199	-1.59967	-0.23986		-3.51571e-16	3.42351	2.80604	0.635191	0.00416377	0.01119
81572		PDRG1		ENSG00000088356										0.714492	0.673118	1.0692	-0.138497	-0.853599	-1.46472		1.55431e-15	5.95484	5.31891	0.634451	0.000255898	0.00117941
24138		IFIT5		ENSG00000152778										0.660411	0.794897	1.19886	-1.03018	-1.05158	-0.57241		-1.05471e-15	3.99111	3.36127	0.63376	0.000384816	0.00163157
84034		EMILIN2		ENSG00000132205										0.563056	1.19523	0.534079	-0.521231	-1.6369	-0.134236		5.59737e-16	3.02736	2.41796	0.633219	0.00720135	0.0175135
54849		DEF8		ENSG00000140995										1.55062	0.42025	0.428454	-0.348589	-0.950826	-1.09991		0	4.66758	4.03438	0.632501	0.000850507	0.00310829
9526		MPDU1		ENSG00000129255										0.832099	1.03147	0.853103	-0.914036	-0.734438	-1.0682		8.14164e-16	5.87186	5.23846	0.63214	1.55631e-05	0.00013612
5639		PRRG2		ENSG00000126460										0.593112	0.1709	1.48179	-1.34669	-0.128968	-0.770139		-6.84638e-16	4.56695	3.92481	0.631913	0.00258672	0.00761868
60673		ATG101		ENSG00000123395										1.55906	0.425339	0.324699	-0.675905	-1.31282	-0.320376		-7.49401e-16	3.41288	2.79308	0.631307	0.00433099	0.0115295
9351		SLC9A3R2		ENSG00000065054										1.01604	0.873322	0.833716	-0.798627	-0.86142	-1.06303		-1.29526e-15	6.60994	5.97851	0.630911	7.65906e-06	7.9846e-05
91966		EOLA1		ENSG00000197620										0.732394	0.740615	0.763556	-0.215974	-0.221614	-1.79898		1.03621e-15	4.86131	4.21882	0.630847	0.00228551	0.00688374
1366		CLDN7		ENSG00000181885										0.469398	0.993577	1.19143	-1.00044	-0.780621	-0.873338		-4.25585e-16	7.93519	7.30437	0.630662	1.22002e-05	0.000113201
63905		MANBAL		ENSG00000101363										0.112954	1.26347	1.07983	-1.11828	-0.469986	-0.867992		-1.57282e-15	6.08652	5.4545	0.630464	0.000249987	0.00115679
80764		THAP7		ENSG00000184436										0.829374	1.02031	0.851933	-0.958872	-0.639731	-1.10301		1.03621e-15	4.24117	3.60714	0.629849	0.000195356	0.00095645
4598		MVK		ENSG00000110921										0.699844	1.19678	0.49138	-0.0331918	-1.00016	-1.35465		-1.14723e-15	5.89681	5.26742	0.629679	0.000479672	0.00195012
4254		KITLG		ENSG00000049130										1.16986	0.69076	0.664871	-0.705938	-0.381331	-1.43822		1.96139e-15	5.07738	4.44122	0.629172	0.000266146	0.00121557
440603		BCL2L15		ENSG00000188761										1.14362	1.01458	0.497616	-0.917689	-0.692371	-1.04576		-8.51171e-16	5.2775	4.64637	0.629135	6.1936e-05	0.000388051
108783654		HSD17B1-AS1		ENSG00000266962										0.290469	0.571206	1.54013	-0.516116	-1.23702	-0.648664		9.4369e-16	4.35419	3.73209	0.628976	0.00111526	0.00386178
23169		SLC35D1		ENSG00000116704										1.46144	0.454053	0.544871	-0.412547	-1.24091	-0.806909		4.07082e-16	3.04001	2.41796	0.628687	0.00435237	0.0115746
122970		ACOT4		ENSG00000177465										0.854373	0.72699	1.00401	-0.290267	-1.23552	-1.05958		1.14723e-15	2.44539	1.82302	0.628453	0.00865284	0.0204158
201161		CENPV		ENSG00000166582										1.15696	1.08865	0.365556	-0.863173	-1.06084	-0.687154		2.01691e-15	4.97418	4.34872	0.628146	0.000132026	0.000696218
11152		WDR45		ENSG00000196998										1.10324	1.01337	0.550602	-1.10364	-0.86049	-0.703079		-3.70074e-16	4.59193	3.9645	0.627997	0.000138943	0.000725441
1767		DNAH5		ENSG00000039139										1.59162	0.606499	0.196067	-1.08661	-0.542297	-0.765278		-7.03141e-16	4.18589	3.55357	0.627704	0.00142611	0.00469531
6636		SNRPF		ENSG00000139343										0.355508	1.18797	1.07766	-0.792103	-0.893756	-0.935283		4.25585e-16	7.34845	6.72099	0.627659	2.47971e-05	0.000192762
8536		CAMK1		ENSG00000134072										0.705829	0.589666	1.01425	-0.943521	-1.48992	0.123701		-1.22587e-16	3.72832	3.1186	0.626776	0.00324205	0.00911403
267		AMFR		ENSG00000159461										1.15051	0.678432	0.823747	-1.06361	-0.526548	-1.06253		-2.96059e-15	6.00654	5.37754	0.626393	3.5238e-05	0.000249425
403313		PLPP6		ENSG00000205808										0.875519	1.08251	0.489176	-0.38918	-0.503113	-1.55491		3.70074e-16	4.02663	3.39253	0.625753	0.00134189	0.00447392
22827		PUF60		ENSG00000179950										0.980368	0.97731	0.630877	-0.358031	-0.928269	-1.30226		-2.44249e-15	5.76498	5.13907	0.625274	8.54907e-05	0.0004936
57002		YAE1		ENSG00000241127										0.736132	0.918124	0.860374	-1.28776	-0.131781	-1.09509		0	4.64755	4.01283	0.62496	0.000502181	0.00202666
56647		BCCIP		ENSG00000107949										0.888018	0.701912	1.10768	-0.747261	-0.849733	-1.10061		0	7.29762	6.67223	0.624931	8.34959e-06	8.46057e-05
57343		ZNF304		ENSG00000131845										0.965897	-0.059148	1.36954	-1.26267	-0.706638	-0.30698		3.33067e-16	2.86188	2.23691	0.624657	0.00965623	0.0223336
30061		SLC40A1		ENSG00000138449										1.13966	0.907817	0.607996	-0.726213	-0.720709	-1.20855		2.92359e-15	7.91737	7.29208	0.624526	1.30537e-05	0.000118599
57162		PELI1		ENSG00000197329										0.663349	0.862456	1.16931	-0.813501	-1.03251	-0.849106		8.14164e-16	4.85941	4.23703	0.623972	7.56105e-05	0.000448209
5694		PSMB6		ENSG00000142507										0.698984	0.83038	1.1324	-0.706886	-1.23152	-0.723355		3.84877e-15	7.49721	6.87434	0.623964	1.38369e-05	0.000123935
6102		RP2		ENSG00000102218										0.524624	1.29705	0.495644	-1.34231	-0.997239	0.0222322		2.77556e-17	4.66215	4.04618	0.623888	0.00142195	0.00468529
113655		MFSD3		ENSG00000167700										0.111947	0.639211	1.56316	-0.332895	-1.16615	-0.815277		-1.11022e-15	6.15558	5.534	0.623883	0.000781081	0.00289384
11344		TWF2		ENSG00000247596										0.492939	0.758174	1.34196	-0.692967	-0.731074	-1.16904		2.84957e-15	7.69268	7.06821	0.623792	3.42037e-05	0.00024374
79890		RIN3		ENSG00000100599										0.658376	1.19532	0.80296	-0.69452	-0.77409	-1.18804		0	2.58871	1.96177	0.623609	0.00597756	0.0150103
26996		GPR160		ENSG00000173890										0.949825	0.992021	0.760439	-0.78311	-0.758862	-1.16031		-1.70234e-15	7.34928	6.72507	0.62355	7.71237e-06	8.01377e-05
9215		LARGE1		ENSG00000133424										1.11342	1.15888	0.125573	-1.00099	-1.15882	-0.238067		6.10623e-16	3.37173	2.7588	0.623544	0.00340297	0.0094989
55756		INTS9		ENSG00000104299										1.4297	-0.249907	0.958898	-0.522015	-0.364096	-1.25258		0	3.23456	2.59597	0.62337	0.0106434	0.024203
5526		PPP2R5B		ENSG00000068971										-0.322005	1.32001	1.13169	-0.236694	-1.05919	-0.833813		7.03141e-16	4.2056	3.58963	0.62311	0.00493528	0.0128046
57509		MTUS1		ENSG00000129422										1.19189	0.692616	0.764234	-0.579716	-1.17435	-0.894673		0	7.65495	7.0329	0.622727	1.61561e-05	0.000139857
55266		TMEM19		ENSG00000139291										1.27401	0.24221	1.03978	-0.71494	-1.04538	-0.795688		-8.32667e-16	5.5101	4.88907	0.62181	0.000144101	0.000744995
55715		DOK4		ENSG00000125170										0.610867	1.00749	0.989569	-0.450522	-0.852439	-1.30497		1.66533e-15	6.08337	5.461	0.621557	5.80691e-05	0.000369494
10477		UBE2E3		ENSG00000170035										0.488411	1.26584	0.857865	-0.587401	-0.893226	-1.13149		-1.22125e-15	6.8055	6.18502	0.620452	3.76816e-05	0.000263387
144406		CFAP251		ENSG00000158023										0.963959	0.670722	1.06256	-0.737076	-1.09731	-0.862849		2.14643e-15	6.54293	5.92381	0.619903	1.40861e-05	0.000125544
388650		DIPK1A		ENSG00000154511										1.48255	0.746177	0.270097	-0.866527	-1.02741	-0.604887		1.4803e-16	2.88513	2.27006	0.619698	0.00519574	0.0133613
54442		KCTD5		ENSG00000167977										0.561588	0.712165	1.36054	-0.8768	-0.959973	-0.797522		-2.10942e-15	4.52866	3.91088	0.619035	0.000217314	0.00103686
9978		RBX1		ENSG00000100387										0.602559	0.763859	1.26653	-0.613647	-1.14001	-0.879297		-3.70074e-16	7.48726	6.86919	0.618761	2.23313e-05	0.00017819
8079		MLF2		ENSG00000089693										0.722034	0.996476	0.979062	-0.738392	-0.802495	-1.15669		4.81097e-16	6.92137	6.30212	0.618602	1.11407e-05	0.000105788
7726		TRIM26		ENSG00000234127										0.662762	0.777198	1.16087	-0.908137	-1.26574	-0.426949		1.2675e-15	5.10548	4.49211	0.618284	0.000141612	0.00073694
90736		FAM104B		ENSG00000182518										0.144537	0.946611	1.15218	-1.49383	-0.72339	-0.02611		1.8203e-15	4.71535	4.10126	0.618084	0.00218761	0.00663943
2671		GFER		ENSG00000127554										0.29766	1.06	1.15366	-0.351071	-1.09205	-1.0682		-3.33067e-16	4.83686	4.22123	0.618044	0.000378864	0.00161065
11243		PMF1		ENSG00000160783										0.732632	0.564418	1.34696	-0.888396	-0.882219	-0.873396		4.07082e-16	4.8695	4.25131	0.617837	0.000126862	0.000674607
533		ATP6V0B		ENSG00000117410										0.758236	1.08947	0.819285	-1.2274	-0.60984	-0.829746		-1.27676e-15	6.31223	5.69377	0.617388	2.62204e-05	0.000201362
30834		POLR1H		ENSG00000066379										1.02588	0.741584	0.955137	-0.844586	-0.873718	-1.0043		4.44089e-16	4.82788	4.20958	0.617276	6.73106e-05	0.000414968
84925		SLC49A4		ENSG00000138463										1.08858	1.29218	0.0676005	-1.04939	-0.52499	-0.87398		-1.85037e-16	4.20771	3.58851	0.615457	0.00114134	0.00393806
3052		HCCS		ENSG00000004961										0.636299	0.892475	1.13526	-0.83541	-1.17885	-0.649772		4.81097e-16	5.98293	5.36979	0.615297	3.47874e-05	0.000247065
22928		SEPHS2		ENSG00000179918										0.987953	1.1291	0.556629	-0.786832	-1.0849	-0.801955		-2.9791e-15	8.18705	7.57232	0.615249	1.00491e-05	9.80549e-05
4234		METTL1		ENSG00000037897										1.71597	0.518446	0.044584	-0.943205	-0.630097	-0.705699		1.07322e-15	4.30696	3.689	0.615154	0.00245217	0.00728538
348180		CTU2		ENSG00000174177										0.534733	0.490058	1.491	-0.886044	-0.552471	-1.07728		-6.29126e-16	3.72895	3.10751	0.615062	0.00148235	0.00483645
5147		PDE6D		ENSG00000156973										0.308252	1.5117	0.466242	-0.382155	-0.481036	-1.423		-6.66134e-16	3.99583	3.37462	0.614843	0.003198	0.00901221
1175		AP2S1		ENSG00000042753										0.724877	0.718244	1.24285	-0.938228	-0.930499	-0.817247		1.33227e-15	6.26721	5.65292	0.614529	2.13362e-05	0.000172324
10768		AHCYL1		ENSG00000168710										0.994936	0.699667	1.00628	-0.901024	-1.09534	-0.704519		0	8.22436	7.6103	0.61452	6.36507e-06	6.89561e-05
51347		TAOK3		ENSG00000135090										1.00353	0.913226	0.810368	-0.88319	-0.816704	-1.02723		4.81097e-16	6.84401	6.22898	0.61449	7.81738e-06	8.08307e-05
51367		POP5		ENSG00000167272										0.808853	1.00675	0.698345	-1.28398	-1.08375	-0.146215		3.46945e-16	5.27971	4.66975	0.614345	0.00025896	0.00119178
124401		ANKS3		ENSG00000168096										0.712023	0.414908	1.18056	0.0473124	-0.901402	-1.4534		1.14723e-15	3.37919	2.76275	0.613468	0.00530378	0.0135633
8673		VAMP8		ENSG00000118640										1.06499	1.06222	0.559337	-0.789541	-0.917417	-0.97959		-2.12793e-15	7.10702	6.49507	0.611954	1.29881e-05	0.000118087
123096		SLC25A29		ENSG00000197119										0.0982266	1.20521	1.17496	-0.950585	-0.971966	-0.555845		1.4803e-16	4.42356	3.81622	0.611688	0.000736366	0.0027556
10083		USH1C		ENSG00000006611										0.676482	1.17854	0.78959	-0.517658	-1.06795	-1.059		4.25585e-15	6.79991	6.18996	0.610608	2.80414e-05	0.000212256
60526		LDAH		ENSG00000118961										0.93415	1.17164	0.497987	-0.749146	-0.591455	-1.26317		-1.29526e-15	3.98163	3.36576	0.61051	0.000689218	0.00261395
9912		ARHGAP44		ENSG00000006740										0.64438	1.03068	0.998915	-0.646673	-1.17408	-0.853229		4.07082e-16	4.93978	4.33246	0.610396	9.87896e-05	0.000551757
7504		XK		ENSG00000047597										-0.0229965	1.38418	0.81574	-1.13055	0.0210894	-1.06747		-3.70074e-16	4.10579	3.4832	0.610193	0.00543985	0.013858
400566		C17orf97		ENSG00000187624										-0.160949	1.1262	1.10435	0.128185	-0.933646	-1.26414		9.99201e-16	3.83375	3.22667	0.609548	0.00859675	0.0202986
25805		BAMBI		ENSG00000095739										1.29755	0.919793	0.406211	-0.792044	-0.935618	-0.895892		8.51171e-16	3.98811	3.37919	0.609476	0.00059606	0.00232759
91875		TTC5		ENSG00000136319										0.526221	0.0745573	1.42876	-1.58962	-0.382025	-0.0578899		8.16477e-16	3.3512	2.73931	0.608774	0.0140741	0.0305841
85464		SSH2		ENSG00000141298										0.644374	0.768127	0.734267	-0.345151	0.0248192	-1.82644		-3.33067e-16	3.84217	3.21298	0.608689	0.00765302	0.0184383
11119		BTN3A1		ENSG00000026950										0.822536	1.49175	-0.105091	-0.850691	-0.209869	-1.14863		0	4.96348	4.34869	0.608328	0.00267699	0.00782808
51493		RTCB		ENSG00000100220										0.881112	0.907407	0.901749	-0.796707	-1.22925	-0.664312		-1.75785e-15	6.29552	5.68968	0.607848	2.20608e-05	0.000176598
7372		UMPS		ENSG00000114491										0.876516	0.722362	1.00248	-1.40134	-0.49714	-0.702884		8.88178e-16	5.48482	4.87566	0.606792	0.0001172	0.000634965
220064		LTO1		ENSG00000149716										0.824786	1.03506	0.433111	-0.93362	-1.47504	0.115704		4.27898e-16	3.43612	2.8479	0.60679	0.00517781	0.0133327
253558		LCLAT1		ENSG00000172954										0.627954	1.13286	0.787027	-0.390209	-0.744931	-1.4127		-1.22125e-15	5.45763	4.84948	0.606126	0.000189175	0.000933048
29107		NXT1		ENSG00000132661										0.164283	0.417414	1.6926	-0.43337	-1.08104	-0.759888		5.55112e-16	3.48038	2.88006	0.605727	0.00531649	0.0135903
92		ACVR2A		ENSG00000121989										-0.290293	1.39734	1.08412	-1.07741	-0.615177	-0.498587		-8.69675e-16	3.91399	3.3103	0.60546	0.00503741	0.0130295
11031		RAB31		ENSG00000168461										0.77735	0.711877	0.984351	-1.38953	-0.990157	-0.093893		5.73615e-16	4.04482	3.44535	0.605418	0.00125002	0.00423908
8625		RFXANK		ENSG00000064490										0.64187	1.26482	0.330386	-0.519636	-0.105643	-1.6118		-3.33067e-16	4.54327	3.92539	0.605398	0.00311287	0.00881627
3608		ILF2		ENSG00000143621										1.06539	0.815024	0.674801	-0.923246	-0.286242	-1.34573		0	6.92752	6.32007	0.604543	8.57947e-05	0.000494781
29968		PSAT1		ENSG00000135069										1.20001	0.951529	0.126282	-1.41894	-0.787478	-0.0713987		1.12641e-15	4.656	4.0557	0.604082	0.00201221	0.0062053
54093		SETD4		ENSG00000185917										0.33648	1.1288	0.99361	-0.936535	-1.30406	-0.218296		-4.90349e-16	3.60028	3.00841	0.60392	0.00235452	0.00705797
10726		NUDC		ENSG00000090273										0.684879	0.928783	1.02901	-1.08067	-0.448088	-1.11392		-8.51171e-16	6.53707	5.93165	0.603172	3.74719e-05	0.000262303
55776		SAYSD1		ENSG00000112167										0.187469	1.59394	0.562246	-0.476173	-1.19605	-0.671426		0	4.71043	4.11472	0.602875	0.0013569	0.00451205
152217		NCBP2AS2		ENSG00000270170										1.27907	1.18201	-0.0946803	-1.02848	-0.719345	-0.61858		-2.64603e-15	5.15579	4.55381	0.602298	0.000895313	0.0032393
388564		TMEM238		ENSG00000233493										0.802513	0.855103	1.01805	-0.634795	-0.793738	-1.24714		-8.88178e-16	6.09923	5.49618	0.601846	3.28723e-05	0.00023665
150275		CCDC117		ENSG00000159873										1.04855	0.775401	0.845682	-0.902702	-0.560801	-1.20613		-1.33227e-15	6.1047	5.50065	0.601645	3.5988e-05	0.000253882
79639		TMEM53		ENSG00000126106										1.26613	0.556907	0.452574	-0.166257	-0.493609	-1.61575		-7.77156e-16	4.32776	3.7169	0.601545	0.00283559	0.00817104
55163		PNPO		ENSG00000108439										0.934422	0.858819	0.889862	-0.621373	-0.823547	-1.23818		1.81336e-15	6.71204	6.10967	0.601508	1.98072e-05	0.000162253
55565		ZNF821		ENSG00000102984										0.295423	1.23893	0.700624	0.154615	-1.13178	-1.25781		-1.03621e-15	2.75052	2.15565	0.60146	0.0140045	0.0304747
119032		BORCS7		ENSG00000166275										0.777492	0.951368	0.952234	-1.09417	-0.541191	-1.04573		-2.62753e-15	4.36874	3.76252	0.601361	0.000260366	0.00119651
9577		BABAM2		ENSG00000158019										0.437174	1.1556	0.735845	0.0891487	-1.23365	-1.18413		-2.66454e-15	5.50022	4.90207	0.601068	0.0010199	0.00358553
[truncated: 1,236 more rows]

## Sheet: B
Table S2B: Regulated proteins in NP and P Calu-3 cells
Abundances (Normalized): F4: Sample, 2D	Abundances (Normalized): F5: Sample, 2D	Abundances (Normalized): F6: Sample, 2D	Abundances (Normalized): F1: Sample, ALI	Abundances (Normalized): F2: Sample, ALI	Abundances (Normalized): F3: Sample, ALI	C: Protein FDR Confidence: Combined	C: Student's T-test Significant Non-polarized_Polarized	C: Student's T-test significant	N: Abundance: F4: Sample, 2D	N: Abundance: F5: Sample, 2D	N: Abundance: F6: Sample, 2D	N: Abundance: F1: Sample, ALI	N: Abundance: F2: Sample, ALI	N: Abundance: F3: Sample, ALI	N: -Log Student's T-test p-value Non-polarized_Polarized	N: Student's T-test q-value Non-polarized_Polarized	N: Student's T-test Difference Non-polarized_Polarized	N: Student's T-test Test statistic Non-polarized_Polarized	T: Master	Gene Symbol	T: Accession	T: Description	T: # Peptides	T: # PSMs	T: # Unique Peptides
-0.979321	-1.02868	-0.711929	0.843906	0.982775	0.893246	High	+	Non-polarized_Polarized	11809.2	NaN	NaN	9090360	15606000	10678200	4.15692	0.0012339	-9.53953	-17.0329	Master Protein	PI3	P19957	Elafin [OS=Homo sapiens]	5	45	5
-0.765578	-0.962868	-1.00127	0.907977	0.92575	0.89599	High	+	Non-polarized_Polarized	561501	390270	390829	95173600	103989000	90015700	4.80104	0.000587326	-8.05615	-24.7525	Master Protein	MUC5B	Q9HC84	Mucin-5B [OS=Homo sapiens]	67	627	61
-0.912845	-0.916755	-0.908015	0.934448	0.939568	0.863599	High	+	Non-polarized_Polarized	307940	387509	448239	79984800	84040300	63407200	6.70064	0.000151716	-7.92798	-74.0569	Master Protein	FCGBP	Q9Y6R7	IgGFc-binding protein [OS=Homo sapiens]	64	550	64
-0.951581	-0.85462	-0.92723	0.840243	1.00259	0.890594	High	+	Non-polarized_Polarized	8626.73	14514	13272.9	1482700	2446030	1681400	5.27037	0.000326877	-7.55506	-32.4673	Master Protein	SPART	Q8N0X7	Spartin [OS=Homo sapiens]	1	5	1
-0.970274	-0.759418	-0.99861	0.875544	0.897261	0.955497	High	+	Non-polarized_Polarized	17983.6	NaN	NaN	3307970	3639180	4068930	4.67297	0.00067995	-7.41678	-22.9835	Master Protein	-	P06733-2	Isoform MBP-1 of Alpha-enolase [OS=Homo sapiens]	23	688	1
-1.07964	-0.873241	-0.772194	0.897562	0.915802	0.911715	High	+	Non-polarized_Polarized	NaN	NaN	46861	2222130	2407600	2259890	4.43685	0.000847235	-6.62775	-20.0428	Master Protein	GC	P02774	vitamin D-binding protein [OS=Homo sapiens]	6	24	6
-0.632506	-1.13048	-0.940327	0.928293	0.9058	0.869218	High	+	Non-polarized_Polarized	1103220	397153	724859	57700300	56387400	48738200	3.60524	0.00273891	-6.59587	-12.3353	Master Protein	PIGR	P01833	Polymeric immunoglobulin receptor [OS=Homo sapiens]	20	268	20
-1.13678	-0.790405	-0.786198	0.974277	0.910955	0.82815	High	+	Non-polarized_Polarized	NaN	NaN	NaN	2392820	2117960	1637870	3.89644	0.0017574	-6.43179	-14.6317	Master Protein	HSPA1L	P34931	Heat shock 70 kDa protein 1-like [OS=Homo sapiens]	13	303	1
-0.787879	-0.996829	-0.946808	0.891248	0.947686	0.892581	High	+	Non-polarized_Polarized	123214	94835	120532	7021480	8322680	6911920	4.99718	0.000461141	-6.32923	-27.7264	Master Protein	-	P10909-1	Clusterin [OS=Homo sapiens]	8	50	8
-0.875434	-1.19641	-0.620567	0.875332	0.911905	0.905174	High	+	Non-polarized_Polarized	39962.3	23222.7	106876	2875760	3253530	3035310	3.37209	0.00357213	-6.32847	-10.7498	Master Protein	-	Q8TAX9-1	Gasdermin-B [OS=Homo sapiens]	5	23	5
-0.725495	-1.22915	-0.738264	0.878342	0.9098	0.904764	High	+	Non-polarized_Polarized	81930	NaN	113976	3891070	4342710	4068970	3.38144	0.00355436	-6.2384	-10.8094	Master Protein	RAE1	P78406	mRNA export factor [OS=Homo sapiens]	1	1	1
-0.897441	-0.833747	-1.00324	0.914075	0.892862	0.927491	High	+	Non-polarized_Polarized	182329	269539	204120	12700300	12502700	12860100	5.45584	0.000296199	-6.1644	-36.1364	Master Protein	KRT2	P35908	Keratin, type II cytoskeletal 2 epidermal [OS=Homo sapiens]	2	30	1
-0.584186	-1.18436	-0.914194	0.878453	1.00424	0.800053	High	+	Non-polarized_Polarized	32071.5	9768.54	NaN	1044630	1458620	850337	3.20759	0.00449663	-6.14953	-9.74923	Master Protein	AKAP8	O43823	A-kinase anchor protein 8 [OS=Homo sapiens]	2	10	2
-1.04681	-0.631246	-1.01842	0.725868	0.986356	0.984253	High	+	Non-polarized_Polarized	NaN	NaN	NaN	1359190	2592250	2446380	3.4519	0.00336264	-6.08913	-11.2693	Master Protein	NME8	Q8N427	Thioredoxin domain-containing protein 3 [OS=Homo sapiens]	1	10	1
-1.00726	-1.02551	-0.684312	0.850066	0.935904	0.931106	High	+	Non-polarized_Polarized	NaN	25583.3	NaN	1323050	1658210	1555870	4.03374	0.00149261	-5.83777	-15.8531	Master Protein	-	Q14002-1	Carcinoembryonic antigen-related cell adhesion molecule 7 [OS=Homo sapiens]	2	13	2
-1.04938	-0.913393	-0.764589	0.914111	0.920029	0.893228	High	+	Non-polarized_Polarized	208445	356656	555225	14818000	15529500	13895000	4.59761	0.000754251	-5.69976	-22.0015	Master Protein	-	P00751-1	Complement factor B [OS=Homo sapiens]	20	103	20
-1.16905	-1.14222	-0.25958	0.660073	0.960297	0.95048	High	+	Non-polarized_Polarized	19481.1	NaN	224869	1287820	2652060	2459230	2.25853	0.0173509	-5.66913	-5.44794	Master Protein	ACE2	Q9BYF1	angiotensin-converting enzyme 2 [OS=Homo sapiens]	6	26	6
-1.27329	-0.802852	-0.592235	0.967543	0.87119	0.829644	High	+	Non-polarized_Polarized	NaN	NaN	NaN	1397800	1173760	1017390	3.00958	0.0055797	-5.55949	-8.66003	Master Protein	TCN1	P20061	Transcobalamin-1 [OS=Homo sapiens]	3	14	3
-0.825679	-1.12057	-0.764253	0.763931	0.986055	0.960518	High	+	Non-polarized_Polarized	NaN	NaN	NaN	563998	919386	827544	3.80277	0.00204995	-5.33557	-13.8514	Master Protein	TFF2	Q03403	Trefoil factor 2 [OS=Homo sapiens]	1	8	1
-0.905418	-0.881148	-0.947903	0.833688	0.993745	0.907035	High	+	Non-polarized_Polarized	96164.6	128372	127001	2837520	4009640	3211850	5.46423	0.000296199	-5.12221	-36.3118	Master Protein	CA2	P00918	Carbonic anhydrase 2 [OS=Homo sapiens]	4	22	4
-0.78379	-1.34236	-0.50455	0.880865	0.980494	0.76934	High	+	Non-polarized_Polarized	94717.4	38965.8	239032	2739510	3467180	2145260	2.63856	0.009697	-5.11784	-6.91198	Master Protein	AKR1C1	Q04828	aldo-keto reductase family 1 member C1 [OS=Homo sapiens]	7	100	5
-0.901075	-0.882095	-0.952264	0.834737	0.955651	0.945046	High	+	Non-polarized_Polarized	569784	752459	740817	15979100	20857700	19382300	5.69453	0.000296199	-5.05667	-41.4715	Master Protein	PSMB7	Q99436	Proteasome subunit beta type-7 [OS=Homo sapiens]	3	5	3
-0.769224	-0.869825	-1.0833	0.84467	0.908384	0.969295	High	+	Non-polarized_Polarized	127848	134224	100420	2817560	3294020	3511170	4.27737	0.00104434	-5.02166	-18.2693	Master Protein	-	P62937-2	Isoform 2 of Peptidyl-prolyl cis-trans isomerase A [OS=Homo sapiens]	10	317	1
-0.625438	-1.24364	-0.794989	1.02825	0.685742	0.950074	High	+	Non-polarized_Polarized	NaN	NaN	NaN	927024	498065	783268	2.95807	0.00596926	-4.90222	-8.39569	Master Protein	LYZ	P61626	lysozyme c [OS=Homo sapiens]	1	8	1
-0.105847	-1.07799	-1.31794	0.80751	0.812186	0.882076	High	+	Non-polarized_Polarized	60279.1	NaN	NaN	356029	371727	403942	1.96276	0.0272471	-4.68535	-4.49126	Master Protein	VPS4B	O75351	Vacuolar protein sorting-associated protein 4B [OS=Homo sapiens]	1	2	1
-1.1002	-0.401885	-1.13271	1.0152	0.847598	0.771994	High	+	Non-polarized_Polarized	12288.8	55017.9	16627.2	552880	423014	350128	2.67191	0.00911095	-4.56287	-7.05515	Master Protein	OLFM4	Q6UX06	Olfactomedin-4 [OS=Homo sapiens]	2	6	2
-0.856946	-0.920095	-0.957415	0.992662	0.862981	0.878813	High	+	Non-polarized_Polarized	322349	368781	390028	7392590	6139320	5980900	5.46161	0.000296199	-4.45781	-36.257	Master Protein	SRSF6	Q13247	Serine/arginine-rich splicing factor 6 [OS=Homo sapiens]	3	20	1
-1.42182	-0.810655	-0.282532	0.541831	1.01054	0.962635	High	+	Non-polarized_Polarized	37365	146654	437083	1387440	3403620	2955360	2.01199	0.0250258	-4.45553	-4.64087	Master Protein	ITGA3	P26006	Integrin alpha-3 [OS=Homo sapiens]	3	4	3
-0.970894	-0.801582	-0.935907	0.841257	0.723661	1.14347	High	+	Non-polarized_Polarized	NaN	NaN	29456	411081	348756	671744	3.73969	0.00225481	-4.39619	-13.3487	Master Protein	-	Q13576-1	Ras GTPase-activating-like protein IQGAP2 [OS=Homo sapiens]	3	5	3
-0.896883	-0.972219	-0.867098	0.938218	0.929904	0.868077	High	+	Non-polarized_Polarized	706311	796854	1062920	13424300	13704900	11769100	5.93388	0.00025335	-4.22654	-47.609	Master Protein	LCN2	P80188	Neutrophil gelatinase-associated lipocalin [OS=Homo sapiens]	4	76	4
-0.923209	-0.851658	-0.959144	0.888622	0.851895	0.993495	High	+	Non-polarized_Polarized	128864	183921	174567	2313790	2257690	2683850	5.37346	0.000306916	-4.19485	-34.4584	Master Protein	RAB6C	Q9H0N0	Ras-related protein Rab-6C [OS=Homo sapiens]	1	2	1
-0.887484	-0.980931	-0.866534	0.893843	0.868229	0.972877	High	+	Non-polarized_Polarized	127142	139771	188503	2086230	2073290	2317910	5.57122	0.000296199	-4.13514	-38.6241	Master Protein	-	P27216-2	Isoform B of Annexin A13 [OS=Homo sapiens]	6	27	6
-0.261237	-1.21635	-1.09626	0.962398	0.692001	0.919448	High	+	Non-polarized_Polarized	67571.1	NaN	NaN	513205	339047	468946	2.27404	0.0169172	-4.10678	-5.50214	Master Protein	STARD10	Q9Y365	START domain-containing protein 10 [OS=Homo sapiens]	2	3	2
-1.09453	-0.797763	-0.831149	0.928689	0.926828	0.867926	High	+	Non-polarized_Polarized	NaN	54141.1	NaN	599248	618232	535680	4.3378	0.000961485	-4.01782	-18.9224	Master Protein	-	O43490-1	Prominin-1 [OS=Homo sapiens]	3	14	3
-0.935492	-0.874033	-0.927701	0.876976	0.951824	0.908426	High	+	Non-polarized_Polarized	169393	236376	245847	2517430	2911970	2588750	6.41472	0.00019537	-3.92361	-62.8108	Master Protein	-	Q9UD71-1	Protein phosphatase 1 regulatory subunit 1B [OS=Homo sapiens]	3	27	3
-1.16102	-0.978329	-0.530072	1.00433	0.735091	0.93	High	+	Non-polarized_Polarized	NaN	33239.8	74074.9	531890	365335	466103	3.02251	0.00553304	-3.90655	-8.72756	Master Protein	LYPLA2	O95372	acyl-protein thioesterase 2 [OS=Homo sapiens]	2	8	2
-1.09043	-0.838193	-0.774354	0.692403	1.06908	0.941496	High	+	Non-polarized_Polarized	NaN	NaN	NaN	177726	323231	253238	3.59712	0.00275074	-3.89313	-12.2765	Master Protein	GOT2	P00505	Aspartate aminotransferase, mitochondrial [OS=Homo sapiens]	1	2	1
-1.08532	-0.526437	-1.06954	0.846414	0.942104	0.892778	High	+	Non-polarized_Polarized	37434.3	109523	54979.9	662244	790068	696254	3.18545	0.00461447	-3.8388	-9.62142	Master Protein	FBP1	P09467	Fructose-1,6-bisphosphatase 1 [OS=Homo sapiens]	2	11	2
-1.08607	-1.12967	-0.416317	0.674662	0.986535	0.970857	High	+	Non-polarized_Polarized	134406	160308	526466	1879940	3104960	2876320	2.64946	0.00950916	-3.79652	-6.95852	Master Protein	-	P42224-1	Signal transducer and activator of transcription 1-alpha/beta [OS=Homo sapiens]	6	10	6
-0.28091	-1.34497	-0.938414	0.712013	0.858678	0.9936	High	+	Non-polarized_Polarized	NaN	NaN	NaN	232972	300862	349888	2.22558	0.0180834	-3.72797	-5.33415	Master Protein	-	Q96JN8-1	Neuralized-like protein 4 [OS=Homo sapiens]	1	1	1
-0.685238	-0.800143	-1.21042	0.856813	0.915448	0.923541	High	+	Non-polarized_Polarized	101870	110300	69665.2	894794	1005610	964675	3.43813	0.00338632	-3.65767	-11.178	Master Protein	ASRGL1	Q7L266	isoaspartyl peptidase/L-asparaginase [OS=Homo sapiens]	3	5	3
-1.02513	-0.644081	-1.03854	0.818654	0.920371	0.968725	High	+	Non-polarized_Polarized	NaN	88002.7	NaN	534737	637954	647426	3.72173	0.00232261	-3.64718	-13.2089	Master Protein	RBM3	P98179	RNA-binding protein 3 [OS=Homo sapiens]	2	5	2
-1.17536	-0.562985	-0.944011	0.809575	0.910529	0.962255	High	+	Non-polarized_Polarized	37954.3	114484	75421.1	619801	739236	754072	3.20166	0.00453686	-3.63337	-9.71484	Master Protein	-	Q9H0P0-1	Isoform 1 of Cytosolic 5'-nucleotidase 3A [OS=Homo sapiens]	3	6	3
-0.51561	-0.923944	-1.22806	0.900591	0.877307	0.88972	High	+	Non-polarized_Polarized	NaN	NaN	NaN	298740	299272	288754	3.00028	0.00561626	-3.555	-8.61177	Master Protein	CHST4	Q8NCG5	Carbohydrate sulfotransferase 4 [OS=Homo sapiens]	1	3	1
-0.956304	-0.999438	-0.76672	0.804966	1.03742	0.880074	High	+	Non-polarized_Polarized	100795	121090	186713	1080610	1529550	1173340	4.28346	0.00104334	-3.53037	-18.3342	Master Protein	HGD	Q93099	Homogentisate 1,2-dioxygenase [OS=Homo sapiens]	6	25	6
-0.926858	-0.899284	-0.865284	0.562657	1.08777	1.041	High	+	Non-polarized_Polarized	67346	NaN	104629	461858	942889	841720	3.35384	0.00363118	-3.35043	-10.6341	Master Protein	-	Q13501-1	sequestosome-1 [OS=Homo sapiens]	2	8	2
-1.25568	-0.773523	-0.636913	1.05085	0.879837	0.735435	High	+	Non-polarized_Polarized	50758.9	120336	161689	990463	822007	647171	2.98224	0.00579046	-3.30582	-8.51877	Master Protein	SNTB1	Q13884	Beta-1-syntrophin [OS=Homo sapiens]	1	2	1
-0.920967	-0.870059	-0.887735	0.514525	1.08714	1.07709	High	+	Non-polarized_Polarized	490688	666291	734119	3001150	6400680	5993840	3.14799	0.00483977	-3.2547	-9.40871	Master Protein	-	Q86U42-1	polyadenylate-binding protein 2 [OS=Homo sapiens]	4	7	4
-0.913455	-0.92216	-0.900726	0.980678	0.855391	0.900273	High	+	Non-polarized_Polarized	355933	448360	518712	3686330	3267050	3275130	5.98644	0.00025335	-3.25146	-49.0736	Master Protein	CXCL5	P42830	C-X-C motif chemokine 5 [OS=Homo sapiens]	3	5	3
-1.06298	-0.509205	-1.09063	0.718562	1.0585	0.885757	High	+	Non-polarized_Polarized	33084.1	NaN	45834.1	312621	496732	378822	2.94368	0.00610521	-3.23224	-8.32316	Master Protein	WFDC2	Q14508	WAP four-disulfide core domain protein 2 [OS=Homo sapiens]	1	6	1
-1.02792	-0.865356	-0.836018	0.879987	0.849602	0.999705	High	+	Non-polarized_Polarized	185574	287895	336137	1880600	1875190	2134280	4.76081	0.000600392	-3.18975	-24.1828	Master Protein	MX1	P20591	Interferon-induced GTP-binding protein Mx1 [OS=Homo sapiens]	5	26	5
-0.194305	-1.39991	-0.929846	0.746833	0.8677	0.909524	High	+	Non-polarized_Polarized	NaN	NaN	NaN	217487	263289	263651	2.04738	0.0237907	-3.15476	-4.75068	Master Protein	-	Q9Y6Q5-1	AP-1 complex subunit mu-2 [OS=Homo sapiens]	1	1	1
-0.903025	-1.02436	-0.80248	0.841029	0.951181	0.937651	High	+	Non-polarized_Polarized	386034	426210	623265	2990520	3521720	3287310	4.81529	0.000587326	-3.08577	-24.9576	Master Protein	GOLM1	Q8NBJ4	Golgi membrane protein 1 [OS=Homo sapiens]	7	28	7
-0.953846	-0.874719	-0.906187	0.832231	0.97834	0.924181	High	+	Non-polarized_Polarized	12515100	17470500	18976600	99538400	122048000	108688000	5.52591	0.000296199	-3.05734	-37.6275	Master Protein	AGR2	O95994	Anterior gradient protein 2 homolog [OS=Homo sapiens]	10	464	10
-0.826021	-0.959214	-0.911335	0.590177	1.04068	1.06571	High	+	Non-polarized_Polarized	317404	345904	412145	1656320	2900840	2832790	3.45381	0.00336264	-3.03023	-11.282	Master Protein	S100A13	Q99584	Protein S100-A13 [OS=Homo sapiens]	1	6	1
-0.966653	-0.783385	-0.973152	0.845899	1.05528	0.822014	High	+	Non-polarized_Polarized	344924	539628	491225	2637840	3453160	2519810	4.32351	0.000977135	-2.94327	-18.766	Master Protein	MUC1	P15941	mucin-1 [OS=Homo sapiens]	2	15	2
-0.877017	-0.893655	-0.965637	0.896347	0.962394	0.877569	High	+	Non-polarized_Polarized	14077900	17604100	18341500	96509800	107284000	92786200	5.97435	0.00025335	-2.86052	-48.7327	Master Protein	MUC5AC	P98088	Mucin-5AC [OS=Homo sapiens]	71	643	65
-0.895298	-1.03826	-0.79141	0.857183	0.847143	1.02064	High	+	Non-polarized_Polarized	324109	353268	520571	2173870	2224730	2548030	4.42981	0.000847235	-2.84993	-19.961	Master Protein	CDH1	P12830	Cadherin-1 [OS=Homo sapiens]	6	19	6
-0.798448	-1.03941	-0.821337	0.490231	1.17103	0.99794	High	+	Non-polarized_Polarized	29806.3	29020.8	41683.8	124864	275708	215644	2.90337	0.00641081	-2.84794	-8.12299	Master Protein	AKR7A2	O43488	aflatoxin B1 aldehyde reductase member 2 [OS=Homo sapiens]	1	6	1
-1.11261	-0.985158	-0.595743	0.832804	0.853023	1.00769	High	+	Non-polarized_Polarized	109825	160479	275355	895823	947309	1061780	3.39304	0.00350027	-2.79822	-10.8839	Master Protein	AKR1A1	P14550	alcohol dehydrogenase [NADP(+)] [OS=Homo sapiens]	3	19	3
-1.51371	-0.606146	-0.417448	0.771599	0.962857	0.802844	High	+	Non-polarized_Polarized	12839.9	45432.7	63308	167962	215545	170714	2.102	0.0215806	-2.74827	-4.92399	Master Protein	SCCPDH	Q8NBX0	saccharopine dehydrogenase-like oxidoreductase [OS=Homo sapiens]	1	4	1
-0.622747	-1.10254	-0.951951	0.636034	1.0565	0.984709	High	+	Non-polarized_Polarized	34083.5	26064.2	34462.2	129540	209524	184118	3.12627	0.00489529	-2.73628	-9.28743	Master Protein	PDZK1IP1	Q13113	PDZK1-interacting protein 1 [OS=Homo sapiens]	1	7	1
-0.806383	-0.737768	-0.876	0.0127892	1.46846	0.938906	High	+	Non-polarized_Polarized	NaN	NaN	NaN	76079.3	434950	221494	1.71002	0.0421703	-2.73345	-3.77634	Master Protein	CA3	P07451	carbonic anhydrase 3 [OS=Homo sapiens]	1	5	1
-0.824386	-0.725262	-0.976813	0.250172	1.44383	0.832459	High	+	Non-polarized_Polarized	74182.9	105541	89728.8	246385	969793	463939	2.05704	0.0234368	-2.72	-4.78098	Master Protein	GLRX	P35754	Glutaredoxin-1 [OS=Homo sapiens]	2	2	2
-0.355606	-1.27305	-0.982669	0.962929	0.797793	0.850608	High	+	Non-polarized_Polarized	54391.9	25741.4	39671.6	225013	194816	195596	2.49621	0.0118209	-2.70942	-6.32894	Master Protein	ALDOB	P05062	fructose-bisphosphate aldolase B [OS=Homo sapiens]	1	2	1
-0.810763	-1.1219	-0.785297	0.850555	0.945057	0.922351	High	+	Non-polarized_Polarized	33752.4	NaN	NaN	187261	213610	197892	4.07021	0.00143962	-2.70004	-16.1938	Master Protein	EFNB1	P98172	ephrin-B1 [OS=Homo sapiens]	2	2	2
-0.744475	-0.751929	-1.17928	0.674042	0.874251	1.12739	High	+	Non-polarized_Polarized	37462	47329	NaN	165281	210931	260832	3.10461	0.00502935	-2.69731	-9.16789	Master Protein	PRKACG	P22612	cAMP-dependent protein kinase catalytic subunit gamma [OS=Homo sapiens]	1	1	1
-0.589397	-0.959673	-1.12918	1.10179	0.792601	0.783854	High	+	Non-polarized_Polarized	NaN	20775.9	19645.2	137119	103054	96856.5	3.14062	0.00483977	-2.66298	-9.36741	Master Protein	RNASET2	O00584	Ribonuclease T2 [OS=Homo sapiens]	1	1	1
-1.02509	-0.211473	-1.30798	0.701589	0.881584	0.961372	High	+	Non-polarized_Polarized	NaN	NaN	NaN	116553	146477	151426	2.13345	0.02059	-2.64426	-5.02593	Master Protein	GOLPH3L	Q9H4A5	Golgi phosphoprotein 3-like [OS=Homo sapiens]	1	3	1
-1.16877	-0.687751	-0.792369	0.524229	1.08709	1.03757	High	+	Non-polarized_Polarized	3053190	6366190	6443070	17281300	31842100	28704000	2.79792	0.00754389	-2.61225	-7.61982	Master Protein	-	P53634-1	Dipeptidyl peptidase 1 [OS=Homo sapiens]	10	113	10
-0.806933	-1.01596	-0.903084	1.03545	0.842672	0.847856	High	+	Non-polarized_Polarized	647571	669853	844322	4032370	3444470	3283620	4.49665	0.000828486	-2.60613	-20.7504	Master Protein	LGALS3BP	Q08380	Galectin-3-binding protein [OS=Homo sapiens]	4	29	4
-1.20866	-0.654587	-0.831031	0.885345	0.911243	0.89769	High	+	Non-polarized_Polarized	1322520	2909760	2754330	10423400	11063600	10353300	3.40782	0.0034224	-2.5579	-10.9795	Master Protein	SLC12A2	P55011	Solute carrier family 12 member 2 [OS=Homo sapiens]	14	99	14
-0.796289	-1.05552	-0.858503	0.696647	0.975076	1.03859	High	+	Non-polarized_Polarized	157862	155972	213092	678592	921950	930445	3.79699	0.00205981	-2.5506	-13.8046	Master Protein	CMBL	Q96DG6	Carboxymethylenebutenolidase homolog [OS=Homo sapiens]	1	8	1
-1.3662	-0.602975	-0.660302	0.737498	0.935442	0.956538	High	+	Non-polarized_Polarized	NaN	99961.1	106313	301637	380847	368943	2.62885	0.00986184	-2.54419	-6.87079	Master Protein	CYBA	P13498	Cytochrome b-245 light chain [OS=Homo sapiens]	1	3	1
-0.935535	-0.856498	-0.941419	0.821338	0.922663	0.989451	High	+	Non-polarized_Polarized	1086850	1493690	1550350	5918200	6752810	6831200	5.27378	0.000326877	-2.53974	-32.5312	Master Protein	TST	Q16762	thiosulfate sulfurtransferase [OS=Homo sapiens]	6	36	6
-1.03081	-1.28928	-0.250304	0.868804	0.921612	0.779973	High	+	Non-polarized_Polarized	NaN	29641.6	96931.4	212384	231967	190253	2.25618	0.0173843	-2.53543	-5.43974	Master Protein	GALNT3	Q14435	Polypeptide N-acetylgalactosaminyltransferase 3 [OS=Homo sapiens]	1	2	1
-1.32682	-0.764408	-0.559114	0.862567	0.910184	0.877591	High	+	Non-polarized_Polarized	146982	326840	451360	1284750	1393500	1279570	2.81202	0.00740659	-2.52707	-7.68546	Master Protein	GLG1	Q92896	Golgi apparatus protein 1 [OS=Homo sapiens]	5	14	5
-0.712582	-1.27633	-0.686544	0.922709	0.829467	0.923284	High	+	Non-polarized_Polarized	NaN	NaN	NaN	190629	180281	187157	3.10152	0.00504405	-2.47991	-9.15096	Master Protein	-	Q7Z5Q5-1	DNA polymerase nu [OS=Homo sapiens]	1	1	1
-0.0680206	-1.37948	-1.00741	0.605304	0.94261	0.906993	High	+	Non-polarized_Polarized	50349.2	NaN	27424.6	100550	147293	134657	1.8085	0.0355944	-2.43409	-4.04483	Master Protein	AKR1C4	P17516	Aldo-keto reductase family 1 member C4 [OS=Homo sapiens]	2	18	1
-0.945834	-1.05291	-0.69368	0.676881	1.12226	0.893286	High	+	Non-polarized_Polarized	598097	689621	1083860	2683650	4195090	3218020	3.37234	0.00357213	-2.39955	-10.7513	Master Protein	MARS1	P56192	Methionine--tRNA ligase, cytoplasmic [OS=Homo sapiens]	6	12	6
-0.884254	-0.9322	-0.916671	1.02243	0.845087	0.865606	High	+	Non-polarized_Polarized	77642.3	94640.8	108147	439106	386604	373566	5.22044	0.000327417	-2.39214	-31.5444	Master Protein	FUCA1	P04066	tissue alpha-L-fucosidase [OS=Homo sapiens]	1	6	1
-0.858437	-0.712566	-1.14026	0.952648	0.904265	0.854348	High	+	Non-polarized_Polarized	216428	315033	239755	1137010	1125310	1019480	3.82647	0.00200978	-2.3921	-14.045	Master Protein	-	Q13740-1	CD166 antigen [OS=Homo sapiens]	4	16	4
-0.916356	-0.929253	-0.878448	0.810423	1.09343	0.820206	High	+	Non-polarized_Polarized	154741	194745	229736	736289	984093	728901	4.37368	0.000907315	-2.37048	-19.321	Master Protein	CRYM	Q14894	Ketimine reductase mu-crystallin [OS=Homo sapiens]	2	6	2
-0.92193	-1.02788	-0.775836	0.819104	0.913233	0.993308	High	+	Non-polarized_Polarized	6805690	7879570	11131400	32393800	36470200	37165800	4.47396	0.000828486	-2.35295	-20.479	Master Protein	AKR1C3	P42330	Aldo-keto reductase family 1 member C3 [OS=Homo sapiens]	14	299	12
-0.774963	-0.932861	-1.0163	0.786593	0.951545	0.985986	High	+	Non-polarized_Polarized	1168220	1291940	1351130	4696890	5630410	5506600	4.37771	0.000907315	-2.33872	-19.3662	Master Protein	GLUD1	P00367	Glutamate dehydrogenase 1, mitochondrial [OS=Homo sapiens]	6	39	6
-1.49804	-0.46597	-0.589273	0.890217	0.921288	0.74178	High	+	Non-polarized_Polarized	239389	789685	794075	2161260	2301110	1849370	2.173	0.0194696	-2.26506	-5.15649	Master Protein	C3	P01024	Complement C3 [OS=Homo sapiens]	6	19	6
-0.845217	-0.898486	-0.925498	1.26775	0.828337	0.573117	High	+	Non-polarized_Polarized	571647	694474	764030	3675010	2580850	1954400	3.01978	0.00553304	-2.26383	-8.71328	Master Protein	RARRES1	P49788	Retinoic acid receptor responder protein 1 [OS=Homo sapiens]	3	21	3
-0.66712	-0.970176	-1.01583	0.497469	1.00395	1.15171	High	+	Non-polarized_Polarized	201850	196715	212885	562592	910006	983224	2.83966	0.00716141	-2.25137	-7.81556	Master Protein	-	Q04941-1	proteolipid protein 2 [OS=Homo sapiens]	1	6	1
-0.931812	-0.77763	-1.01198	0.756119	0.983764	0.981536	High	+	Non-polarized_Polarized	1084150	1572260	1453580	4493800	5634120	5333360	4.22914	0.00112324	-2.20874	-17.7641	Master Protein	NANS	Q9NR45	sialic acid synthase [OS=Homo sapiens]	8	52	8
-0.67908	-1.21006	-0.792444	0.726242	1.03905	0.916291	High	+	Non-polarized_Polarized	243075	197615	316861	795010	1071390	915988	3.18979	0.00459724	-2.17928	-9.64633	Master Protein	SPR	P35270	Sepiapterin reductase [OS=Homo sapiens]	3	9	3
-0.904852	-1.18354	-0.347277	0.137411	1.14806	1.1502	High	+	Non-polarized_Polarized	120664	118650	290308	316419	835740	794192	1.75256	0.0393052	-2.17239	-3.89082	Master Protein	SKP1	P63208	s-phase kinase-associated protein 1 [OS=Homo sapiens]	2	7	2
-0.910459	-0.955101	-0.866777	0.806708	0.99984	0.925789	High	+	Non-polarized_Polarized	38029	46680.4	56547.1	155241	188199	167966	5.10401	0.00038666	-2.15648	-29.4924	Master Protein	LANCL1	O43813	LanC-like protein 1 [OS=Homo sapiens]	1	6	1
-0.880702	-0.739494	-0.986637	0.859693	1.34194	0.405201	High	+	Non-polarized_Polarized	100063	143831	131070	444751	696160	295416	2.46629	0.0125116	-2.15254	-6.21193	Master Protein	-	P09110-1	3-ketoacyl-CoA thiolase, peroxisomal [OS=Homo sapiens]	2	4	2
-0.919842	-0.856319	-0.958731	0.857262	0.895224	0.982405	High	+	Non-polarized_Polarized	59785.7	80156.4	83100.7	252654	269590	274445	5.55775	0.000296199	-2.13694	-38.3252	Master Protein	HNMT	P50135	Histamine N-methyltransferase [OS=Homo sapiens]	1	1	1
-1.6563	-0.357267	-0.406874	0.722751	0.852243	0.845451	High	+	Non-polarized_Polarized	78851.7	330190	355484	696014	810852	764241	1.71081	0.0421635	-2.13346	-3.77843	Master Protein	EIF1	P41567	eukaryotic translation initiation factor 1 [OS=Homo sapiens]	2	28	2
-1.27946	-0.109929	-1.09732	0.949204	0.947378	0.590133	High	+	Non-polarized_Polarized	17870.6	NaN	NaN	129661	133933	92416	1.91005	0.029644	-2.1294	-4.33498	Master Protein	SMIM22	K7EJ46	small integral membrane protein 22 [OS=Homo sapiens]	1	1	1
-1.62095	-0.623739	-0.140027	0.591876	0.953051	0.839787	High	+	Non-polarized_Polarized	30517.3	98003.8	172952	237141	343009	292862	1.62034	0.0490014	-2.12777	-3.54202	Master Protein	ACO1	P21399	Cytoplasmic aconitate hydratase [OS=Homo sapiens]	2	2	2
-1.23934	-0.810111	-0.381556	0.147883	1.2719	1.01123	High	+	Non-polarized_Polarized	2899800	5448490	9052920	10172300	29154600	21831200	1.73955	0.0399748	-2.11948	-3.85558	Master Protein	H2AC20	Q16777	Histone H2A type 2-C [OS=Homo sapiens]	6	332	2
-1.0631	-0.757726	-0.866903	1.16248	0.884299	0.640949	High	+	Non-polarized_Polarized	66291.8	108393	111679	409235	337145	261971	3.28846	0.00388052	-2.11709	-10.2296	Master Protein	-	Q9UGM3-1	deleted in malignant brain tumors 1 protein [OS=Homo sapiens]	1	1	1
-0.645576	-1.18493	-0.867472	0.905865	0.885013	0.907099	High	+	Non-polarized_Polarized	355489	291583	425577	1256440	1278040	1234120	3.4833	0.00324542	-2.11583	-11.4802	Master Protein	COPZ1	P61923	Coatomer subunit zeta-1 [OS=Homo sapiens]	2	10	2
-1.3971	-0.595168	-0.609766	0.922513	1.01388	0.665645	High	+	Non-polarized_Polarized	NaN	72889.6	81131.8	201811	225287	159928	2.4355	0.0129683	-2.08177	-6.0934	Master Protein	THEM6	Q8WUY1	Protein THEM6 [OS=Homo sapiens]	1	3	1
-0.860309	-0.975003	-0.900538	0.917258	0.868875	0.949717	High	+	Non-polarized_Polarized	139589	162570	194084	554841	552855	558352	5.81647	0.000290496	-2.04643	-44.4928	Master Protein	CAPN5	O15484	calpain-5 [OS=Homo sapiens]	2	3	2
-0.21004	-1.32952	-1.00315	0.979477	0.76265	0.800585	High	+	Non-polarized_Polarized	NaN	NaN	44579.6	161119	139203	136250	2.12538	0.0207849	-2.03306	-4.99963	Master Protein	HLA-DRA	P01903	HLA class II histocompatibility antigen, DR alpha chain [OS=Homo sapiens]	1	1	1
-0.808952	-0.827396	-1.08358	0.874179	0.824705	1.02105	High	+	Non-polarized_Polarized	57436.2	72094.1	66584.9	211475	210559	232554	4.15708	0.0012339	-2.0297	-17.0345	Master Protein	FAM83H	Q6ZRV2	Protein FAM83H [OS=Homo sapiens]	2	4	2
-0.815133	-0.916109	-1.00159	0.952905	0.912363	0.867569	High	+	Non-polarized_Polarized	1549630	1825850	1926380	6012710	6030140	5525530	5.17605	0.000338474	-2.01934	-30.7459	Master Protein	-	P10451-1	Osteopontin [OS=Homo sapiens]	10	61	10
-0.589916	-0.906287	-1.182	0.762939	0.864542	1.05072	High	+	Non-polarized_Polarized	81162.8	80664.5	73233.1	233569	261672	287125	3.13994	0.00483977	-2.0173	-9.3636	Master Protein	-	Q14802-1	FXYD domain-containing ion transport regulator 3 [OS=Homo sapiens]	1	6	1
-0.694917	-0.802238	-1.16201	0.567956	1.12952	0.961688	High	+	Non-polarized_Polarized	24514.4	28685.9	24350.2	66067.4	106343	88376.4	2.90303	0.00641081	-2.01281	-8.12135	Master Protein	AGFG2	O95081	Arf-GAP domain and FG repeat-containing protein 2 [OS=Homo sapiens]	1	2	1
-0.748647	-1.21906	-0.709224	0.693034	0.958836	1.02506	High	+	Non-polarized_Polarized	611539	540104	904620	1871800	2381290	2377780	3.12196	0.00489529	-2.00222	-9.26349	Master Protein	-	P36871-1	Phosphoglucomutase-1 [OS=Homo sapiens]	5	21	5
-0.445566	-0.662134	-1.46184	0.776847	0.984995	0.807695	High	+	Non-polarized_Polarized	128146	136997	80938.2	342909	419696	344961	2.25184	0.0174759	-1.99495	-5.42467	Master Protein	-	Q6P996-1	Pyridoxal-dependent decarboxylase domain-containing protein 1 [OS=Homo sapiens]	3	4	3
-0.46523	-0.312614	-1.64616	0.711317	0.897408	0.815279	High	+	Non-polarized_Polarized	117059	169251	62810.9	311065	375783	332833	1.72038	0.0413616	-1.9415	-3.80402	Master Protein	CHCHD3	Q9NX63	MICOS complex subunit MIC19 [OS=Homo sapiens]	2	3	2
-0.966463	-0.540099	-1.15577	0.756525	0.794693	1.11111	High	+	Non-polarized_Polarized	70823.7	124588	88020.3	260827	277781	334863	2.93818	0.00613976	-1.94111	-8.2956	Master Protein	-	O43493-1	Trans-Golgi network integral membrane protein 2 [OS=Homo sapiens]	3	10	3
-0.702272	-1.10576	-0.846189	0.50587	1.12145	1.0269	High	+	Non-polarized_Polarized	2970180	2784510	3820190	7410330	12231400	10797200	2.85084	0.0070398	-1.93703	-7.86873	Master Protein	-	P30085-1	UMP-CMP kinase [OS=Homo sapiens]	10	98	10
-0.695846	-1.21213	-0.637805	0.298093	1.23528	1.01241	High	+	Non-polarized_Polarized	48836.6	NaN	73336.7	106552	230582	183487	2.13893	0.0204067	-1.92794	-5.04387	Master Protein	-	Q9NSK0-1	Kinesin light chain 4 [OS=Homo sapiens]	1	1	1
-1.04701	-0.989808	-0.672104	0.962046	0.770924	0.975949	High	+	Non-polarized_Polarized	615182	817169	1164660	2713350	2437120	2689990	3.75521	0.00221159	-1.92774	-13.4708	Master Protein	AHSG	P02765	Alpha-2-HS-glycoprotein [OS=Homo sapiens]	2	15	2
-1.5066	-0.360242	-0.633001	0.566352	0.896887	1.0366	High	+	Non-polarized_Polarized	NaN	90227.6	81756.8	148170	199619	211670	1.95581	0.0275513	-1.92041	-4.47041	Master Protein	PRKAR1A	P10644	cAMP-dependent protein kinase type I-alpha regulatory subunit [OS=Homo sapiens]	1	2	1
-1.06046	-0.880676	-0.750224	0.616057	1.08255	0.992755	High	+	Non-polarized_Polarized	2340370	3405120	4226280	8096820	11840800	10506200	3.35262	0.00363118	-1.92016	-10.6265	Master Protein	ARF4	P18085	ADP-ribosylation factor 4 [OS=Homo sapiens]	9	113	5
-1.20065	-0.380637	-1.03651	0.716578	1.04651	0.854715	High	+	Non-polarized_Polarized	NaN	71837.5	49413.6	128488	170392	139886	2.54117	0.0110766	-1.89428	-6.50837	Master Protein	MECP2	P51608	Methyl-CpG-binding protein 2 [OS=Homo sapiens]	1	3	1
-0.998793	-0.912422	-0.749541	0.840131	1.26026	0.560362	High	+	Non-polarized_Polarized	124729	169191	214785	478645	673717	382624	2.92051	0.00630657	-1.87492	-8.20757	Master Protein	TM9SF3	Q9HD45	Transmembrane 9 superfamily member 3 [OS=Homo sapiens]	2	4	2
-1.22414	-0.80637	-0.640436	0.686721	0.970548	1.01368	High	+	Non-polarized_Polarized	170556	292502	370936	664304	841432	822930	3.04181	0.00540967	-1.83122	-8.82931	Master Protein	CAMK2D	Q13557	Calcium/calmodulin-dependent protein kinase type II subunit delta [OS=Homo sapiens]	3	15	3
-0.772802	-1.02022	-0.920763	0.710307	1.03789	0.965595	High	+	Non-polarized_Polarized	7245060	7767300	9377730	20264800	26328600	23746100	3.91052	0.00171695	-1.8145	-14.7526	Master Protein	AKR1B10	O60218	Aldo-keto reductase family 1 member B10 [OS=Homo sapiens]	16	156	16
-0.906766	-0.767746	-0.996477	1.2568	0.796135	0.618051	High	+	Non-polarized_Polarized	113196	158939	152458	517301	387071	323874	3.04237	0.00540967	-1.80714	-8.83227	Master Protein	ASAH1	Q13510	Acid ceramidase [OS=Homo sapiens]	2	2	2
-0.885279	-1.00135	-0.841362	1.03836	0.85076	0.838867	High	+	Non-polarized_Polarized	72568.2	85328.9	107290	270864	246403	231790	4.64712	0.000700464	-1.79982	-22.6418	Master Protein	ASS1	P00966	Argininosuccinate synthase [OS=Homo sapiens]	1	1	1
-0.580801	-1.33529	-0.697044	1.02773	0.591704	0.99371	High	+	Non-polarized_Polarized	89978.5	66777.9	118781	283705	214868	271691	2.50855	0.0116313	-1.79816	-6.37775	Master Protein	NUCB2	P80303	Nucleobindin-2 [OS=Homo sapiens]	1	7	1
-0.438715	-1.29704	-0.716875	0.448185	0.554141	1.4503	High	+	Non-polarized_Polarized	92501.8	61620.1	107572	180220	201986	376766	1.80167	0.0359961	-1.78048	-4.02581	Master Protein	-	Q9H4G0-1	Band 4.1-like protein 1 [OS=Homo sapiens]	2	4	2
-0.772436	-0.970516	-0.985675	0.911238	0.845134	0.972255	High	+	Non-polarized_Polarized	444607	495271	552330	1381740	1367210	1412830	4.70074	0.000659487	-1.7713	-23.3561	Master Protein	SERPINB1	P30740	Leukocyte elastase inhibitor [OS=Homo sapiens]	4	18	4
-0.166003	-1.20123	-1.13132	0.677039	1.16792	0.653599	High	+	Non-polarized_Polarized	36928.2	21952.3	26038.8	68498.6	101701	66064.5	1.95121	0.0277535	-1.76818	-4.45668	Master Protein	EIF4EBP2	Q13542	eukaryotic translation initiation factor 4E-binding protein 2 [OS=Homo sapiens]	1	13	1
-1.19977	-0.838414	-0.574952	0.647658	1.2794	0.686082	High	+	Non-polarized_Polarized	827415	1354360	1832580	2980770	4784250	3004030	2.50856	0.0116313	-1.74693	-6.37779	Master Protein	HMGN2	P05204	Non-histone chromosomal protein HMG-17 [OS=Homo sapiens]	4	48	4
-1.35105	-0.781216	-0.479748	1.03516	0.689911	0.886939	High	+	Non-polarized_Polarized	59603.4	112793	156718	312462	254285	276574	2.50086	0.0117234	-1.74685	-6.34732	Master Protein	ACAP2	Q15057	Arf-GAP with coiled-coil, ANK repeat and PH domain-containing protein 2 [OS=Homo sapiens]	1	1	1
-0.528468	-0.720187	-1.37277	0.848304	0.772669	1.00046	High	+	Non-polarized_Polarized	186830	208301	149329	483742	474943	527434	2.56747	0.0105723	-1.74672	-6.61528	Master Protein	GRHPR	Q9UBQ7	Glyoxylate reductase/hydroxypyruvate reductase [OS=Homo sapiens]	2	4	2
-0.567621	-0.948843	-1.16752	0.879705	0.822072	0.982204	High	+	Non-polarized_Polarized	413798	407195	395737	1098010	1092620	1154710	3.22697	0.00438389	-1.74496	-9.86239	Master Protein	APOL2	Q9BQE5	apolipoprotein L2 [OS=Homo sapiens]	3	15	3
-0.56021	-0.449262	-1.39964	1.2183	0.187927	1.00289	High	+	Non-polarized_Polarized	108452	150050	82997.8	409604	195963	342066	1.68103	0.0442128	-1.7345	-3.69955	Master Protein	ISOC2	Q96AB3	isochorismatase domain-containing protein 2 [OS=Homo sapiens]	2	3	2
-0.584359	-0.761324	-1.28335	0.742494	1.16813	0.718404	High	+	Non-polarized_Polarized	62817	70892.3	55950.8	154861	214178	149481	2.62531	0.00987921	-1.72422	-6.85585	Master Protein	NDUFA2	O43678	NADH dehydrogenase [ubiquinone] 1 alpha subcomplex subunit 2 [OS=Homo sapiens]	1	1	1
-1.54165	-0.334501	-0.610035	0.61702	1.01102	0.858149	High	+	Non-polarized_Polarized	62843.5	190213	175876	294891	404748	343997	1.90825	0.02972	-1.71522	-4.32972	Master Protein	-	Q5SSJ5-1	Heterochromatin protein 1-binding protein 3 [OS=Homo sapiens]	1	7	1
-0.428168	-1.64655	-0.341766	0.638871	0.906533	0.871081	High	+	Non-polarized_Polarized	298186	154500	455939	653730	824075	761372	1.70028	0.0428034	-1.71516	-3.75043	Master Protein	PGLS	O95336	6-phosphogluconolactonase [OS=Homo sapiens]	2	5	2
-0.742191	-1.11856	-0.857058	0.93084	0.880471	0.906497	High	+	Non-polarized_Polarized	8666580	8646960	11541200	25561300	25597200	24689300	4.06375	0.00144512	-1.69377	-16.133	Master Protein	LGALS4	P56470	galectin-4 [OS=Homo sapiens]	15	164	15
-0.949751	-0.9174	-0.831323	0.606253	1.11325	0.978971	High	+	Non-polarized_Polarized	962109	1251020	1490390	2632170	3783240	3288850	3.49397	0.0032006	-1.68282	-11.5527	Master Protein	CRIP2	P52943	Cysteine-rich protein 2 [OS=Homo sapiens]	3	35	3
-0.221957	-1.15756	-1.04601	0.209594	1.20157	1.01437	High	+	Non-polarized_Polarized	76851.9	NaN	61348.5	104209	218345	181260	1.72453	0.0410859	-1.65948	-3.81513	Master Protein	-	Q6P587-1	Acylpyruvase FAHD1, mitochondrial [OS=Homo sapiens]	1	2	1
-0.85393	-0.950586	-0.898992	1.18695	0.748714	0.767848	High	+	Non-polarized_Polarized	314015	376194	437864	1134260	890224	854537	3.61009	0.00273891	-1.63942	-12.3705	Master Protein	ANXA10	Q9UJ72	annexin A10 [OS=Homo sapiens]	2	17	2
-0.827733	-1.31849	-0.460015	0.945587	1.0446	0.616051	High	+	Non-polarized_Polarized	337359	312122	614816	1067080	1177510	844969	2.46239	0.0125571	-1.63123	-6.19681	Master Protein	TXNDC17	Q9BRA2	Thioredoxin domain-containing protein 17 [OS=Homo sapiens]	2	9	2
-0.897094	-0.94344	-0.892442	0.897631	1.01437	0.820972	High	+	Non-polarized_Polarized	1768120	2187950	2543810	5329960	5925830	4988690	5.19727	0.000333449	-1.6197	-31.1251	Master Protein	ANPEP	P15144	aminopeptidase N [OS=Homo sapiens]	9	39	9
-0.898757	-0.827888	-0.686082	0.0975791	1.5739	0.741248	High	+	Non-polarized_Polarized	64982.4	86935.9	108136	129910	376521	199741	1.69042	0.0436933	-1.61915	-3.7243	Master Protein	MPI	P34949	mannose-6-phosphate isomerase [OS=Homo sapiens]	3	4	3
-0.873667	-1.02025	-0.827305	0.802899	0.843532	1.07479	High	+	Non-polarized_Polarized	201501	234352	297473	566434	600951	657497	4.21918	0.00113511	-1.61733	-17.6614	Master Protein	-	Q99615-1	DnaJ homolog subfamily C member 7 [OS=Homo sapiens]	2	5	2
-0.821545	-0.914141	-0.989264	1.0601	0.855781	0.809068	High	+	Non-polarized_Polarized	760446	914782	984224	2407180	2197030	2024780	4.42862	0.000847235	-1.60842	-19.9472	Master Protein	-	O94788-1	retinal dehydrogenase 2 [OS=Homo sapiens]	10	36	8
-1.18468	-0.96769	-0.489531	0.632075	0.980059	1.02977	High	+	Non-polarized_Polarized	204479	298295	453533	636990	819680	801990	2.73318	0.00832916	-1.5927	-7.32491	Master Protein	RDH11	Q8TC12	Retinol dehydrogenase 11 [OS=Homo sapiens]	2	13	2
-0.923113	-0.859526	-0.951136	0.817886	0.967003	0.948886	High	+	Non-polarized_Polarized	6285170	8315530	8865650	17904100	20266000	19011600	5.32996	0.000323827	-1.5847	-33.6038	Master Protein	MVP	Q14764	major vault protein [OS=Homo sapiens]	26	192	26
-1.40794	-0.142943	-0.918639	0.54235	0.930112	0.997059	High	+	Non-polarized_Polarized	48546.2	143258	96400.4	176958	236892	234888	1.85363	0.0328213	-1.57818	-4.17207	Master Protein	WDR61	Q9GZS3	WD repeat-containing protein 61 [OS=Homo sapiens]	1	5	1
-1.00834	-0.8844	-0.829991	1.06053	0.776168	0.886034	High	+	Non-polarized_Polarized	318556	436622	508101	1086820	949600	961374	4.29785	0.0010228	-1.5565	-18.4881	Master Protein	-	O60547-1	GDP-mannose 4,6 dehydratase [OS=Homo sapiens]	4	16	4
-0.710801	-1.24711	-0.642263	0.488936	0.883487	1.22775	High	+	Non-polarized_Polarized	195406	178279	292527	410882	543255	638152	2.42383	0.0132858	-1.55438	-6.04896	Master Protein	PAK1	Q13153	Serine/threonine-protein kinase PAK 1 [OS=Homo sapiens]	2	7	1
-0.761798	-0.885781	-1.07185	0.932028	0.993979	0.793423	High	+	Non-polarized_Polarized	119213	141024	142274	325011	348861	293727	4.13417	0.00125644	-1.55251	-16.8087	Master Protein	MICU2	Q8IYU8	calcium uptake protein 2, mitochondrial [OS=Homo sapiens]	1	1	1
-0.885683	-0.873705	-0.976922	0.882569	0.907858	0.945883	High	+	Non-polarized_Polarized	2521690	3233560	3428510	7119850	7476840	7251480	5.97456	0.00025335	-1.54851	-48.7386	Master Protein	IDH1	O75874	Isocitrate dehydrogenase [NADP] cytoplasmic [OS=Homo sapiens]	13	72	12
-0.72309	-0.748833	-1.21862	0.955877	0.786377	0.948292	High	+	Non-polarized_Polarized	85181.6	106813	91010.3	230626	215733	225282	3.33783	0.00371912	-1.53893	-10.5337	Master Protein	-	Q8NBJ7-1	Sulfatase-modifying factor 2 [OS=Homo sapiens]	1	1	1
-0.464617	-0.98466	-0.954405	-0.00613996	1.20099	1.20883	High	+	Non-polarized_Polarized	NaN	NaN	NaN	47305.8	109236	104141	1.66713	0.0454601	-1.53756	-3.66312	Master Protein	-	Q99674-1	Cell growth regulator with EF hand domain protein 1 [OS=Homo sapiens]	1	2	1
-0.741982	-1.05252	-0.911662	0.692019	1.04746	0.966688	High	+	Non-polarized_Polarized	683259	724795	887123	1583810	2019540	1826500	3.67826	0.00242029	-1.53041	-12.8762	Master Protein	CORO1B	Q9BR76	Coronin-1B [OS=Homo sapiens]	4	17	4
-0.318343	-1.19935	-1.0555	0.553392	1.00391	1.0159	High	+	Non-polarized_Polarized	178002	131777	162215	303663	414583	396104	2.27066	0.0170138	-1.5234	-5.49029	Master Protein	GOLPH3	Q9H4A6	Golgi phosphoprotein 3 [OS=Homo sapiens]	2	18	2
-1.20596	-0.835631	-0.541846	0.488544	1.29322	0.801678	High	+	Non-polarized_Polarized	202710	323877	436898	571290	967906	679179	2.32562	0.0154037	-1.52293	-5.68567	Master Protein	MRPL4	Q9BYD3	39S ribosomal protein L4, mitochondrial [OS=Homo sapiens]	1	2	1
-1.25779	-0.716084	-0.701377	0.92963	0.985636	0.759982	High	+	Non-polarized_Polarized	1004660	1755190	1994590	3594830	3842960	3194710	3.09865	0.00505642	-1.50249	-9.13522	Master Protein	-	P53621-1	coatomer subunit alpha [OS=Homo sapiens]	12	62	12
-0.673788	-0.937909	-1.04868	0.554238	1.19716	0.908976	High	+	Non-polarized_Polarized	336507	368222	389322	679073	1016020	816741	2.91629	0.0063245	-1.46807	-8.18668	Master Protein	BSG	P35613	Basigin [OS=Homo sapiens]	2	2	2
-0.659125	-1.27696	-0.730813	0.780499	0.864361	1.02203	High	+	Non-polarized_Polarized	119067	106621	163976	269735	292733	303723	2.99151	0.00568892	-1.4614	-8.56643	Master Protein	-	O95861-1	3'(2'),5'-bisphosphate nucleotidase 1 [OS=Homo sapiens]	2	3	2
-0.410061	-0.679229	-1.45266	0.854068	0.613308	1.07457	High	+	Non-polarized_Polarized	633045	688567	493351	1323370	1189240	1477420	2.12204	0.0208694	-1.43089	-4.98876	Master Protein	-	Q9BZZ5-4	Apoptosis inhibitor 5 [OS=Homo sapiens]	6	19	6
-0.629471	-1.01889	-1.01295	0.545407	1.0157	1.10021	High	+	Non-polarized_Polarized	125207	128383	145125	240052	322604	320680	2.92669	0.006239	-1.42342	-8.23824	Master Protein	EIF3CL	B5ME19	eukaryotic translation initiation factor 3 subunit C-like protein [OS=Homo sapiens]	1	4	1
-0.716016	-0.862684	-1.12781	0.807165	0.860597	1.03875	High	+	Non-polarized_Polarized	2837770	3334980	3250600	6507930	6932820	7247470	3.6876	0.00241883	-1.42268	-12.9469	Master Protein	-	Q06210-1	glutamine--fructose-6-phosphate aminotransferase [isomerizing] 1 [OS=Homo sapiens]	16	80	16
-1.01357	-0.878217	-0.839645	0.848342	0.984538	0.898555	High	+	Non-polarized_Polarized	303051	415133	477565	826208	920055	832993	4.98739	0.000461141	-1.41859	-27.5699	Master Protein	UFM1	P61960	Ubiquitin-fold modifier 1 [OS=Homo sapiens]	2	15	2
-0.675223	-1.02791	-1.00276	0.735935	0.984287	0.985665	High	+	Non-polarized_Polarized	1527100	1607640	1836040	3260760	3857200	3660890	3.67094	0.00242468	-1.40357	-12.8209	Master Protein	CAPS	Q13938	Calcyphosin [OS=Homo sapiens]	4	27	4
-0.970583	-0.822508	-0.895333	0.572471	1.14006	0.975897	High	+	Non-polarized_Polarized	151635	209181	226574	348583	490296	425478	3.30043	0.00379383	-1.39899	-10.3026	Master Protein	HID1	Q8IV36	protein HID1 [OS=Homo sapiens]	3	7	3
-0.632903	-1.27148	-0.657077	0.363793	1.14242	1.05525	High	+	Non-polarized_Polarized	151786	134802	214800	265683	426502	385085	2.21175	0.0184114	-1.38988	-5.28695	Master Protein	FKBP2	P26885	Peptidyl-prolyl cis-trans isomerase FKBP2 [OS=Homo sapiens]	1	2	1
-0.938465	-0.974995	-0.730815	0.431365	1.10371	1.1092	High	+	Non-polarized_Polarized	105011	131082	168637	220467	328665	312636	2.75462	0.00801014	-1.38161	-7.42142	Master Protein	PITPNB	P48739	Phosphatidylinositol transfer protein beta isoform [OS=Homo sapiens]	1	2	1
-0.876974	-0.857495	-0.992552	0.76464	0.968712	0.99367	High	+	Non-polarized_Polarized	289874	372886	391383	684205	787896	757090	4.57136	0.000764498	-1.37608	-21.6692	Master Protein	ETHE1	O95571	Persulfide dioxygenase ETHE1, mitochondrial [OS=Homo sapiens]	1	7	1
-0.697747	-0.943681	-0.976291	0.384713	1.23548	0.99753	High	+	Non-polarized_Polarized	1127150	1255150	1389240	2028270	3336450	2779420	2.5406	0.0110766	-1.37219	-6.50604	Master Protein	-	P45974-1	Ubiquitin carboxyl-terminal hydrolase 5 [OS=Homo sapiens]	6	32	6
-1.01914	-0.820384	-0.891316	0.871005	0.876267	0.983562	High	+	Non-polarized_Polarized	799606	1129450	1226270	2139820	2220000	2226760	4.91767	0.000501739	-1.37127	-26.4805	Master Protein	-	Q9Y2Q3-1	Glutathione S-transferase kappa 1 [OS=Homo sapiens]	6	31	6
-1.44886	-0.555703	-0.48979	0.404956	0.993024	1.09637	High	+	Non-polarized_Polarized	213720	453034	529987	614072	888687	894033	1.93636	0.0283595	-1.36906	-4.4125	Master Protein	ORMDL3	Q8N138	ORM1-like protein 3 [OS=Homo sapiens]	1	13	1
-1.18964	-0.775467	-0.707194	0.629074	1.03116	1.01206	High	+	Non-polarized_Polarized	869734	1378600	1610350	2270010	2905100	2727520	3.05925	0.00529479	-1.35924	-8.92214	Master Protein	-	O94760-1	N(G),N(G)-dimethylarginine dimethylaminohydrolase 1 [OS=Homo sapiens]	5	25	5
-0.553511	-1.34403	-0.71493	0.713911	1.12837	0.770189	High	+	Non-polarized_Polarized	318375	265109	418798	627454	811088	634584	2.50398	0.0116967	-1.34989	-6.35964	Master Protein	STAT3	P40763	Signal transducer and activator of transcription 3 [OS=Homo sapiens]	3	11	3
-0.208634	-1.01029	-1.30209	0.940933	0.559098	1.02098	High	+	Non-polarized_Polarized	215963	176424	169120	407111	340948	417577	2.03531	0.02425	-1.34241	-4.71301	Master Protein	-	Q03154-1	Aminoacylase-1 [OS=Homo sapiens]	2	2	2
-1.03101	-0.757877	-0.936077	0.841293	0.894267	0.989402	High	+	Non-polarized_Polarized	681457	995984	1025610	1749380	1859010	1849840	4.4294	0.000847235	-1.32316	-19.9562	Master Protein	ARHGAP1	Q07960	rho GTPase-activating protein 1 [OS=Homo sapiens]	5	30	5
-0.929405	-0.80454	-0.999253	0.89856	0.911938	0.9227	High	+	Non-polarized_Polarized	3594810	4873980	4979020	8994220	9368510	8933330	5.23205	0.000327417	-1.3224	-31.7566	Master Protein	HADHA	P40939	Trifunctional enzyme subunit alpha, mitochondrial [OS=Homo sapiens]	18	150	18
-0.728997	-0.489565	-1.3541	0.531454	0.898989	1.14222	High	+	Non-polarized_Polarized	84375.1	122081	86702.4	164945	207647	224235	2.26789	0.017087	-1.32078	-5.4806	Master Protein	CPD	O75976	Carboxypeptidase D [OS=Homo sapiens]	2	11	2
-0.559282	-0.883783	-1.1929	1.00893	0.547461	1.07957	High	+	Non-polarized_Polarized	3275200	3521850	3377970	7393720	6015520	7526890	2.68171	0.00900425	-1.32035	-7.09769	Master Protein	CNDP2	Q96KP4	cytosolic non-specific dipeptidase [OS=Homo sapiens]	14	121	14
-0.987254	-0.88726	-0.664315	1.50133	0.470877	0.566618	High	+	Non-polarized_Polarized	74580.9	100131	126962	278142	166689	166315	2.10854	0.0214117	-1.29394	-4.94506	Master Protein	FLOT1	O75955	Flotillin-1 [OS=Homo sapiens]	2	2	2
-0.441491	-1.20888	-0.932931	0.567666	1.25248	0.763155	High	+	Non-polarized_Polarized	4167530	3561310	4631160	7023820	10373300	7629060	2.32483	0.0154037	-1.29122	-5.68281	Master Protein	SOD1	P00441	Superoxide dismutase [Cu-Zn] [OS=Homo sapiens]	5	126	5
-1.03204	-0.86103	-0.827793	1.04873	0.763898	0.908235	High	+	Non-polarized_Polarized	660062	913762	1046390	1821500	1639540	1668660	4.20169	0.00116733	-1.27974	-17.4827	Master Protein	-	P21964-1	Catechol O-methyltransferase [OS=Homo sapiens]	4	26	4
-0.935296	-0.819885	-0.974289	0.949293	0.794966	0.985211	High	+	Non-polarized_Polarized	3570990	4807440	5027370	8848180	8497300	8834070	4.77735	0.000600392	-1.26738	-24.4155	Master Protein	CRYZ	Q08257	Quinone oxidoreductase [OS=Homo sapiens]	9	104	9
-1.13024	-0.491033	-1.00204	0.596361	0.829822	1.19713	High	+	Non-polarized_Polarized	204757	358695	313153	483546	562120	640384	2.58143	0.0104521	-1.25934	-6.67268	Master Protein	-	P30042-1	ES1 protein homolog, mitochondrial [OS=Homo sapiens]	1	6	1
-0.987899	-0.749883	-0.989594	0.910457	0.870364	0.946556	High	+	Non-polarized_Polarized	3408560	4852440	4886000	8279670	8406880	8263030	4.59834	0.000754251	-1.22979	-22.0108	Master Protein	-	O00159-1	Unconventional myosin-Ic [OS=Homo sapiens]	3	7	3
-0.196581	-1.16742	-1.15649	0.538559	1.04989	0.932038	High	+	Non-polarized_Polarized	1840600	1433500	1624050	2664090	3570900	3190460	2.03326	0.0242719	-1.22748	-4.70662	Master Protein	-	Q9UJU6-1	Drebrin-like protein [OS=Homo sapiens]	10	61	1
-0.476217	-1.12026	-1.05328	0.673402	1.02259	0.953766	High	+	Non-polarized_Polarized	189691	177579	206578	327659	400528	367578	2.80634	0.00747528	-1.21714	-7.65895	Master Protein	-	Q8WVV4-1	Isoform 1 of Protein POF1B [OS=Homo sapiens]	2	10	2
-1.4776	-0.464194	-0.570061	0.562047	0.802476	1.14733	High	+	Non-polarized_Polarized	258128	547305	584646	718621	839126	946635	2.00001	0.0255101	-1.21567	-4.60414	Master Protein	NUDT21	O43809	Cleavage and polyadenylation specificity factor subunit 5 [OS=Homo sapiens]	1	1	1
-0.350862	-1.15375	-0.984393	0.642775	1.40232	0.443915	High	+	Non-polarized_Polarized	NaN	NaN	NaN	27293.5	41470.8	24218	1.91787	0.0293472	-1.21123	-4.35791	Master Protein	PCSK1N	Q9UHG2	ProSAAS [OS=Homo sapiens]	1	1	1
-0.955116	-0.913443	-0.829314	0.784338	0.712209	1.20133	High	+	Non-polarized_Polarized	72074.7	93562.5	109607	161040	161138	191720	3.4811	0.00324542	-1.20296	-11.4653	Master Protein	NDUFA9	Q16795	NADH dehydrogenase [ubiquinone] 1 alpha subcomplex subunit 9, mitochondrial [OS=Homo sapiens]	1	1	1
-0.588713	-1.14013	-0.960032	0.802855	0.87693	1.00909	High	+	Non-polarized_Polarized	260099	256886	314466	492591	527341	531528	3.30829	0.00378688	-1.19142	-10.3508	Master Protein	-	P63010-1	AP-2 complex subunit beta [OS=Homo sapiens]	6	35	2
-0.7932	-0.830425	-1.02732	0.458193	1.17329	1.01946	High	+	Non-polarized_Polarized	960760	1202290	1235820	1717270	2479510	2188880	2.81792	0.00737643	-1.18832	-7.71307	Master Protein	PDHB	P11177	Pyruvate dehydrogenase E1 component subunit beta, mitochondrial [OS=Homo sapiens]	3	7	3
-0.804585	-0.83164	-1.07448	0.708957	0.986934	1.01482	High	+	Non-polarized_Polarized	681689	857420	865425	1349610	1583680	1521050	3.80903	0.00204995	-1.18074	-13.9023	Master Protein	GALE	Q14376	UDP-glucose 4-epimerase [OS=Homo sapiens]	5	17	5
-1.39112	-0.560229	-0.670228	0.954864	0.855805	0.810904	High	+	Non-polarized_Polarized	422526	793655	849332	1263350	1247900	1158900	2.56854	0.0105723	-1.17983	-6.61967	Master Protein	-	P20340-1	Ras-related protein Rab-6A [OS=Homo sapiens]	3	11	2
-0.853615	-0.851834	-0.990661	0.59188	1.04516	1.05907	High	+	Non-polarized_Polarized	327540	417391	441619	628629	798544	762123	3.44439	0.00336736	-1.17393	-11.2194	Master Protein	SDF2L1	Q9HCN8	Stromal cell-derived factor 2-like protein 1 [OS=Homo sapiens]	2	3	2
-1.05416	-0.729678	-0.931239	0.894815	0.784119	1.03614	High	+	Non-polarized_Polarized	671816	989618	1018480	1608130	1583130	1681370	3.9566	0.00163403	-1.17279	-15.1552	Master Protein	ARPC4	P59998	Actin-related protein 2/3 complex subunit 4 [OS=Homo sapiens]	1	9	1
-0.663711	-0.947789	-1.01798	0.430516	0.994952	1.20401	High	+	Non-polarized_Polarized	177403	198104	216079	293377	393961	411518	2.62884	0.00986184	-1.16833	-6.87074	Master Protein	TNKS1BP1	Q9C0C2	182 kDa tankyrase-1-binding protein [OS=Homo sapiens]	3	7	3
-1.10141	-0.594117	-0.965811	0.670309	1.18222	0.80881	High	+	Non-polarized_Polarized	513491	823626	783543	1147230	1498360	1198950	2.927	0.006239	-1.16494	-8.23979	Master Protein	UGP2	Q16851	UTP--glucose-1-phosphate uridylyltransferase [OS=Homo sapiens]	3	40	3
-0.554522	-0.989591	-1.12096	0.981821	0.646658	1.03659	High	+	Non-polarized_Polarized	2320680	2425680	2574850	4647420	4130170	4674970	2.96982	0.00589384	-1.16275	-8.45533	Master Protein	-	P00167-1	Cytochrome b5 [OS=Homo sapiens]	3	32	3
-1.47554	-0.59473	-0.492804	0.800455	1.00794	0.754687	High	+	Non-polarized_Polarized	217636	419711	496151	634644	724075	609450	2.21962	0.0182494	-1.16186	-5.31376	Master Protein	SLC25A11	Q02978	Mitochondrial 2-oxoglutarate/malate carrier protein [OS=Homo sapiens]	1	4	1
-0.736794	-1.04703	-0.899082	0.992576	0.581829	1.1085	High	+	Non-polarized_Polarized	169057	187244	225469	366865	315588	379235	3.21013	0.00449178	-1.1597	-9.764	Master Protein	LGMN	Q99538	Legumain [OS=Homo sapiens]	1	11	1
-0.791948	-1.03954	-0.874936	0.682028	1.09102	0.933369	High	+	Non-polarized_Polarized	137862	157212	190599	265124	329106	290962	3.68515	0.00241883	-1.15922	-12.9284	Master Protein	GDI1	P31150	Rab GDP dissociation inhibitor alpha [OS=Homo sapiens]	7	55	1
-0.949866	-0.609631	-1.10357	0.667372	0.808856	1.18684	High	+	Non-polarized_Polarized	115128	170941	154085	238410	262942	295796	2.94661	0.00610521	-1.1568	-8.33785	Master Protein	TSG101	Q99816	tumor susceptibility gene 101 protein [OS=Homo sapiens]	1	1	1
-0.258322	-1.07627	-1.1863	0.705621	0.57438	1.24089	High	+	Non-polarized_Polarized	1168190	1006910	1076460	1845610	1793640	2337790	2.03482	0.02425	-1.15657	-4.71148	Master Protein	LIMA1	Q9UHB6	LIM domain and actin-binding protein 1 [OS=Homo sapiens]	10	36	10
-1.07359	-0.862349	-0.657424	0.395503	1.32237	0.875484	High	+	Non-polarized_Polarized	99512.2	139697	173024	195692	310692	239694	2.38246	0.0142019	-1.15237	-5.89365	Master Protein	-	P55263-1	Adenosine kinase [OS=Homo sapiens]	1	8	1
-1.26727	-0.585474	-0.793418	1.03832	0.644139	0.963705	High	+	Non-polarized_Polarized	211625	366357	375850	596538	516765	565998	2.77204	0.00792093	-1.14669	-7.50069	Master Protein	SRPRB	Q9Y5M8	signal recognition particle receptor subunit beta [OS=Homo sapiens]	2	4	2
-1.0003	-0.755207	-0.881155	0.481099	1.29909	0.856472	High	+	Non-polarized_Polarized	335768	477512	508287	653415	977745	759459	2.6876	0.00890836	-1.14395	-7.12335	Master Protein	-	O14979-1	Heterogeneous nuclear ribonucleoprotein D-like [OS=Homo sapiens]	6	37	4
-0.395718	-1.02022	-1.15084	1.28259	0.576818	0.707375	High	+	Non-polarized_Polarized	507916	485330	514941	1095980	819742	825533	2.23793	0.0178173	-1.13492	-5.37656	Master Protein	SUB1	P53999	Activated RNA polymerase II transcriptional coactivator p15 [OS=Homo sapiens]	2	12	2
-0.671126	-0.883873	-1.13473	1.05989	0.694115	0.935726	High	+	Non-polarized_Polarized	5391560	6257500	6320480	11430700	10084800	10625800	3.32325	0.00372944	-1.12674	-10.4431	Master Protein	HYOU1	Q9Y4L1	Hypoxia up-regulated protein 1 [OS=Homo sapiens]	20	212	20
-0.64727	-0.952776	-1.10745	0.944468	0.8995	0.863531	High	+	Non-polarized_Polarized	1477510	1648680	1737460	2931680	2974840	2777840	3.71472	0.00232261	-1.12504	-13.1547	Master Protein	CAPZA2	P47755	F-actin-capping protein subunit alpha-2 [OS=Homo sapiens]	6	35	5
-0.513501	-0.996033	-1.15979	1.00156	0.782573	0.885197	High	+	Non-polarized_Polarized	40510.6	41754.3	43787.2	78473.3	73764.4	73174.9	3.02137	0.00553304	-1.12461	-8.72162	Master Protein	TRIR	Q9BQ61	Uncharacterized protein C19orf43 [OS=Homo sapiens]	1	1	1
-0.541717	-1.0016	-1.12706	0.697136	0.975593	0.997647	High	+	Non-polarized_Polarized	107359	111797	119236	184090	215127	206004	3.03455	0.00547286	-1.12307	-8.79092	Master Protein	MYCBP	Q99417	C-Myc-binding protein [OS=Homo sapiens]	1	1	1
-1.12932	-0.771148	-0.719611	1.3313	0.712522	0.576253	High	+	Non-polarized_Polarized	266027	397172	457851	792019	622444	555640	2.5576	0.0107326	-1.11983	-6.57499	Master Protein	-	Q9UGI8-2	Isoform 2 of Testin [OS=Homo sapiens]	4	14	4
-1.11745	-0.561016	-0.946665	1.01382	0.478251	1.13306	High	+	Non-polarized_Polarized	11991300	19525500	18551400	30682800	25054000	31736600	2.59518	0.0102608	-1.11594	-6.7296	Master Protein	NME1	P15531	Nucleoside diphosphate kinase A [OS=Homo sapiens]	10	139	1
-1.08329	-0.766862	-0.804233	0.482646	1.10098	1.07076	High	+	Non-polarized_Polarized	132986	194431	215514	262916	356375	333554	2.8525	0.0070398	-1.11523	-7.87666	Master Protein	NDUFA8	P51970	NADH dehydrogenase [ubiquinone] 1 alpha subcomplex subunit 8 [OS=Homo sapiens]	1	1	1
-0.775003	-0.756863	-1.16302	0.944211	0.717329	1.03335	High	+	Non-polarized_Polarized	3125850	4011260	3795610	6527440	6126130	6655100	3.41986	0.00339179	-1.1138	-11.0579	Master Protein	COPB1	P53618	Coatomer subunit beta [OS=Homo sapiens]	12	48	12
-1.06072	-0.660326	-0.90592	0.49613	0.83984	1.291	High	+	Non-polarized_Polarized	217446	330281	333962	430661	518415	599769	2.60923	0.0100677	-1.11303	-6.7882	Master Protein	ACBD3	Q9H3P7	Golgi resident protein GCP60 [OS=Homo sapiens]	3	4	3
-0.552225	-1.2698	-0.781084	0.561675	0.829212	1.21222	High	+	Non-polarized_Polarized	924045	856518	1197970	1508910	1757340	1974440	2.4423	0.012927	-1.10775	-6.11941	Master Protein	ECHS1	P30084	Enoyl-CoA hydratase, mitochondrial [OS=Homo sapiens]	3	25	3
-0.459343	-1.23388	-0.93476	0.791831	0.718048	1.11811	High	+	Non-polarized_Polarized	88327.5	80116.4	102898	152396	152660	172505	2.61715	0.00999317	-1.10685	-6.82145	Master Protein	-	Q9UNH7-1	Sorting nexin-6 [OS=Homo sapiens]	1	1	1
-0.811773	-0.947747	-0.964822	0.768137	1.04336	0.91284	High	+	Non-polarized_Polarized	281234	338146	378249	546028	634427	569483	4.39078	0.000897566	-1.10447	-19.5138	Master Protein	MAPK1IP1L	Q8NDC0	MAPK-interacting and spindle-stabilizing protein-like [OS=Homo sapiens]	1	15	1
-0.925314	-0.812515	-0.962102	0.885203	1.16012	0.654612	High	+	Non-polarized_Polarized	5497160	7339680	7765060	11745800	13642600	10459800	3.52602	0.00311656	-1.09253	-11.7731	Master Protein	ARF3	P61204	ADP-ribosylation factor 3 [OS=Homo sapiens]	10	158	5
-1.40023	-0.885553	-0.233649	0.64492	1.05503	0.819478	High	+	Non-polarized_Polarized	974526	1563670	2361270	2436540	3030960	2585890	2.02911	0.0243954	-1.08869	-4.69374	Master Protein	-	Q9UM54-6	Isoform 6 of Unconventional myosin-VI [OS=Homo sapiens]	11	36	11
-0.692119	-0.837063	-1.16584	0.757455	0.897001	1.04056	High	+	Non-polarized_Polarized	95268.9	114173	112117	174204	191064	192413	3.42243	0.00339179	-1.0836	-11.0748	Master Protein	-	P28331-1	NADH-ubiquinone oxidoreductase 75 kDa subunit, mitochondrial [OS=Homo sapiens]	1	1	1
-1.31017	-0.836307	-0.475869	0.673069	0.92603	1.02325	High	+	Non-polarized_Polarized	231428	360842	474277	538930	621268	614213	2.57426	0.0105011	-1.07815	-6.64313	Master Protein	-	O75223-1	gamma-glutamylcyclotransferase [OS=Homo sapiens]	3	18	3
-0.689562	-0.901936	-1.00055	0.306275	1.09978	1.186	High	+	Non-polarized_Polarized	197406	229377	247683	302433	440445	433528	2.37475	0.0142803	-1.07413	-5.86507	Master Protein	PEA15	Q15121	Astrocytic phosphoprotein PEA-15 [OS=Homo sapiens]	1	2	1
-0.799983	-1.15727	-0.722537	0.774627	0.747879	1.15729	High	+	Non-polarized_Polarized	580334	636780	859829	1115270	1141110	1283400	3.16305	0.00477229	-1.07331	-9.49371	Master Protein	-	Q9GZP8-1	Immortalization up-regulated protein [OS=Homo sapiens]	1	21	1
-0.86848	-0.757299	-0.976732	0.368285	0.908885	1.32534	High	+	Non-polarized_Polarized	78223.9	104441	107153	132276	172368	195268	2.4385	0.0129343	-1.06817	-6.10485	Master Protein	COASY	Q13057	Bifunctional coenzyme A synthase [OS=Homo sapiens]	2	4	2
-1.18815	-1.07659	-0.341398	0.923138	0.990277	0.692723	High	+	Non-polarized_Polarized	288211	384780	592369	704683	750169	627015	2.46177	0.0125571	-1.06437	-6.1944	Master Protein	RAB14	P61106	Ras-related protein Rab-14 [OS=Homo sapiens]	3	7	2
-1.14789	-0.833463	-0.715629	1.08315	0.814283	0.799553	High	+	Non-polarized_Polarized	2466720	3567560	4216020	6075580	5637240	5314560	3.46242	0.00336264	-1.05087	-11.3396	Master Protein	-	Q06323-1	Proteasome activator complex subunit 1 [OS=Homo sapiens]	9	82	9
-1.15036	-0.599781	-0.870699	0.450255	1.09866	1.07193	High	+	Non-polarized_Polarized	110329	176698	177834	214393	290609	272561	2.56317	0.0106229	-1.05012	-6.59771	Master Protein	PPIL1	Q9Y3C6	Peptidyl-prolyl cis-trans isomerase-like 1 [OS=Homo sapiens]	1	2	1
-1.14497	-1.01952	-0.476497	0.993389	1.02188	0.625717	High	+	Non-polarized_Polarized	1338140	1794410	2529750	3227110	3378360	2720630	2.72501	0.00841267	-1.04862	-7.28842	Master Protein	NAMPT	P43490	nicotinamide phosphoribosyltransferase [OS=Homo sapiens]	6	25	6
-1.33883	-0.0703442	-1.05375	1.03052	0.669591	0.762814	High	+	Non-polarized_Polarized	341265	760141	555140	967553	853795	843713	1.83295	0.0341594	-1.04435	-4.11343	Master Protein	MCU	Q8NE86	Calcium uniporter protein, mitochondrial [OS=Homo sapiens]	4	5	4
-1.0511	-0.97973	-0.676606	0.873592	0.788716	1.04513	High	+	Non-polarized_Polarized	1328510	1740340	2212280	2851370	2852100	2995620	3.71292	0.00232261	-1.03663	-13.1408	Master Protein	SORD	Q00796	Sorbitol dehydrogenase [OS=Homo sapiens]	5	40	5
-0.67975	-1.28671	-0.554362	0.336161	0.897883	1.28678	High	+	Non-polarized_Polarized	882537	867422	1335630	1357830	1785180	1998530	2.03456	0.02425	-1.03411	-4.71068	Master Protein	-	Q9NYU2-1	UDP-glucose:glycoprotein glucosyltransferase 1 [OS=Homo sapiens]	6	19	6
-0.504315	-1.36858	-0.669849	0.424289	1.06003	1.05842	High	+	Non-polarized_Polarized	314093	277575	420154	463876	627850	595048	2.12553	0.0207849	-1.03342	-5.00012	Master Protein	-	P09496-2	Isoform Non-brain of Clathrin light chain A [OS=Homo sapiens]	1	12	1
-1.27641	-0.876099	-0.489406	0.723983	0.972142	0.945785	High	+	Non-polarized_Polarized	384100	574469	756106	856332	978937	918639	2.73324	0.00832916	-1.02155	-7.32515	Master Protein	-	O60488-1	Long-chain-fatty-acid--CoA ligase 4 [OS=Homo sapiens]	5	18	4
-1.07413	-0.58249	-1.01106	0.615993	1.00954	1.04215	High	+	Non-polarized_Polarized	144516	223717	212583	282198	341401	328007	3.0011	0.00561626	-1.01968	-8.61599	Master Protein	RAB5B	P61020	Ras-related protein Rab-5B [OS=Homo sapiens]	2	14	1
-1.38115	-0.552807	-0.576648	0.351578	1.07632	1.0827	High	+	Non-polarized_Polarized	10250.9	18438.2	20568.3	21063	29482.9	28036.1	1.99528	0.0257037	-1.00703	-4.58967	Master Protein	SLC33A1	O00400	Acetyl-coenzyme A transporter 1 [OS=Homo sapiens]	1	3	1
-0.836257	-0.84635	-0.952156	0.818312	1.33154	0.484916	High	+	Non-polarized_Polarized	26926.8	34149.5	36902.9	51585.2	65346	44380.7	2.67169	0.00911095	-0.999476	-7.05417	Master Protein	TCEAL3	Q969E4	transcription elongation factor A protein-like 3 [OS=Homo sapiens]	1	1	1
-0.536789	-1.63461	-0.258246	0.764315	0.867101	0.79823	High	+	Non-polarized_Polarized	978062	783751	1578060	1689090	1825020	1681290	1.73579	0.0402644	-0.985732	-3.84543	Master Protein	-	Q9H3K6-1	bola-like protein 2 [OS=Homo sapiens]	2	17	2
-1.13307	-0.845643	-0.735318	0.86351	0.890115	0.96041	High	+	Non-polarized_Polarized	8589310	12187300	14313800	18176400	18995200	18498400	3.91916	0.00171695	-0.983258	-14.8274	Master Protein	PYGB	P11216	Glycogen phosphorylase, brain form [OS=Homo sapiens]	30	247	30
-1.05049	-0.923331	-0.751795	0.869111	0.922439	0.934069	High	+	Non-polarized_Polarized	13465500	17981500	21603000	27557400	29086600	27706100	4.47212	0.000828486	-0.981352	-20.4572	Master Protein	-	P04626-1	Receptor tyrosine-protein kinase erbB-2 [OS=Homo sapiens]	29	280	29
-0.675592	-0.950513	-1.02661	0.485873	1.04807	1.11877	High	+	Non-polarized_Polarized	183581	210315	230127	286164	367481	358119	2.83557	0.00719226	-0.980543	-7.79616	Master Protein	VPS29	Q9UBQ0	Vacuolar protein sorting-associated protein 29 [OS=Homo sapiens]	1	4	1
-0.448829	-1.23194	-0.926213	0.544919	1.02848	1.03358	High	+	Non-polarized_Polarized	346269	324848	412355	508964	635899	604287	2.46728	0.0125116	-0.978041	-6.21574	Master Protein	SEC24C	P53992	Protein transport protein sec24c [OS=Homo sapiens]	3	11	3
-0.585119	-0.979524	-1.07063	0.669665	1.27576	0.689852	High	+	Non-polarized_Polarized	1751390	1916600	2085140	2828700	3693670	2797250	2.67597	0.00909826	-0.973363	-7.07273	Master Protein	-	P07741-1	Adenine phosphoribosyltransferase [OS=Homo sapiens]	5	63	5
-0.443387	-1.26602	-0.828194	0.355171	1.15062	1.03181	High	+	Non-polarized_Polarized	758014	695778	933078	1038920	1475040	1334350	2.10328	0.021556	-0.970994	-4.9281	Master Protein	GNB2	P62879	Guanine nucleotide-binding protein G(I)/G(S)/G(T) subunit beta-2 [OS=Homo sapiens]	3	17	2
-0.837666	-1.05838	-0.780896	1.13055	0.555789	0.990611	High	+	Non-polarized_Polarized	338009	396055	495383	707594	589603	658676	3.12212	0.00489529	-0.969668	-9.26442	Master Protein	MCCC1	Q96RQ3	Methylcrotonoyl-CoA carboxylase subunit alpha, mitochondrial [OS=Homo sapiens]	3	9	3
-1.00972	-0.968046	-0.715758	0.634893	0.962366	1.09627	High	+	Non-polarized_Polarized	95205.7	123100	152204	174077	203199	202460	3.39326	0.00350027	-0.954456	-10.8853	Master Protein	SCRIB	Q14160	protein scribble homolog [OS=Homo sapiens]	1	2	1
-1.18389	-0.877416	-0.630302	0.831997	0.859234	1.00038	High	+	Non-polarized_Polarized	735531	1047210	1291050	1529610	1598360	1595900	3.35721	0.00363118	-0.943415	-10.6554	Master Protein	PSMB1	P20618	proteasome subunit beta type-1 [OS=Homo sapiens]	2	20	2
-0.593683	-0.805611	-1.17756	1.35032	0.478489	0.748045	High	+	Non-polarized_Polarized	692799	813784	795856	1448220	1075290	1129970	2.28987	0.0164144	-0.943187	-5.55795	Master Protein	SMAD7	O15105	Mothers against decapentaplegic homolog 7 [OS=Homo sapiens]	1	5	1
-1.1541	-0.791528	-0.508161	0.101051	1.22842	1.12432	High	+	Non-polarized_Polarized	417640	614539	775256	687385	1115100	1014540	1.80514	0.0358171	-0.941538	-4.03546	Master Protein	-	P62273-1	40S ribosomal protein S29 [OS=Homo sapiens]	1	16	1
-0.742515	-0.891533	-0.953805	0.285521	1.22929	1.07304	High	+	Non-polarized_Polarized	87086.7	104901	115481	127392	187309	167603	2.35044	0.0148385	-0.926871	-5.77574	Master Protein	LSM1	O15116	U6 snRNA-associated Sm-like protein LSm1 [OS=Homo sapiens]	2	7	2
-1.41868	-0.465225	-0.560112	0.259082	1.13189	1.05305	High	+	Non-polarized_Polarized	516367	957435	1039120	997943	1456490	1339060	1.77637	0.0375927	-0.926581	-3.95588	Master Protein	LMAN2	Q12907	Vesicular integral-membrane protein VIP36 [OS=Homo sapiens]	2	5	2
-0.338057	-1.04137	-1.15994	1.19377	0.422421	0.923178	High	+	Non-polarized_Polarized	107828	105564	113782	190664	147866	169094	2.11088	0.02134	-0.912696	-4.95261	Master Protein	MRPL49	Q13405	39S ribosomal protein L49, mitochondrial [OS=Homo sapiens]	1	2	1
-1.19139	-0.507792	-0.766694	0.583924	0.382827	1.49913	High	+	Non-polarized_Polarized	68989	114138	116455	135845	130129	189264	1.84216	0.033494	-0.908463	-4.13946	Master Protein	SLC16A1	P53985	Monocarboxylate transporter 1 [OS=Homo sapiens]	1	1	1
-1.44254	-0.204722	-0.844389	0.587992	1.00878	0.894881	High	+	Non-polarized_Polarized	357560	726958	643109	768534	932254	846887	1.92696	0.028832	-0.905985	-4.38469	Master Protein	-	Q9BY44-1	Eukaryotic translation initiation factor 2A [OS=Homo sapiens]	3	17	3
-0.800116	-0.887657	-0.985135	0.784488	0.625699	1.26272	High	+	Non-polarized_Polarized	127158	156993	170910	221671	216870	257425	3.06727	0.00528118	-0.905637	-8.96516	Master Protein	ADSS2	P30520	adenylosuccinate synthetase isozyme 2 [OS=Homo sapiens]	1	2	1
-1.57026	-0.574419	-0.34589	0.933802	0.800019	0.756748	High	+	Non-polarized_Polarized	383724	710777	872749	982373	966478	901800	1.92323	0.0290333	-0.90162	-4.37369	Master Protein	SSR1	P43307	Translocon-associated protein subunit alpha [OS=Homo sapiens]	2	19	2
-0.574689	-1.30456	-0.672683	0.480346	0.772256	1.29933	High	+	Non-polarized_Polarized	106632	104374	147666	155572	178813	205058	2.16674	0.0196484	-0.884466	-5.13565	Master Protein	GRN	P28799	Granulins [OS=Homo sapiens]	1	2	1
-0.66712	-1.19936	-0.755801	0.468145	1.1316	1.02253	High	+	Non-polarized_Polarized	261260	276190	363362	387558	505632	461604	2.57375	0.0105011	-0.88156	-6.64107	Master Protein	ARF6	P62330	ADP-ribosylation factor 6 [OS=Homo sapiens]	2	2	2
-1.23585	-0.680024	-0.656549	1.16897	0.364194	1.03926	High	+	Non-polarized_Polarized	1001950	1553510	1764920	2343510	1823050	2196240	2.26663	0.0171009	-0.876728	-5.47621	Master Protein	HADHB	P55084	Trifunctional enzyme subunit beta, mitochondrial [OS=Homo sapiens]	8	25	8
-0.768005	-1.14054	-0.651749	0.943084	1.3023	0.31491	High	+	Non-polarized_Polarized	23370.8	26066.7	34942.2	42832.7	50352.3	33617.8	2.2061	0.0185791	-0.875395	-5.26778	Master Protein	CLPX	O76031	ATP-dependent Clp protease ATP-binding subunit clpX-like, mitochondrial [OS=Homo sapiens]	1	1	1
-0.272519	-1.28077	-1.00423	0.682533	0.77433	1.10066	High	+	Non-polarized_Polarized	132796	118222	146935	185920	198729	211619	2.19284	0.0189764	-0.873049	-5.22298	Master Protein	NAXE	Q8NCW5	NAD(P)H-hydrate epimerase [OS=Homo sapiens]	1	5	1
-0.726155	-1.09934	-0.692947	0.171539	1.19006	1.15685	High	+	Non-polarized_Polarized	943364	1050520	1369580	1299010	1937520	1815770	2.02527	0.0244791	-0.869855	-4.68183	Master Protein	-	Q9NVA2-1	Septin-11 [OS=Homo sapiens]	3	29	3
-1.21203	-0.435345	-0.918159	0.404766	1.07241	1.08836	High	+	Non-polarized_Polarized	266967	446777	424717	470425	615621	587142	2.23175	0.0179486	-0.868358	-5.35531	Master Protein	BCAS1	O75363	Breast carcinoma-amplified sequence 1 [OS=Homo sapiens]	2	9	2
-0.839648	-0.659068	-1.01636	0.15436	1.08736	1.27336	High	+	Non-polarized_Polarized	172973	234980	232907	246445	356300	361223	2.01227	0.0250258	-0.867496	-4.64172	Master Protein	HEXB	P07686	Beta-hexosaminidase subunit beta [OS=Homo sapiens]	1	5	1
-0.91093	-0.911735	-0.887997	0.704588	0.85847	1.1476	High	+	Non-polarized_Polarized	2467960	3141600	3567540	4206140	4579580	4780230	3.80764	0.00204995	-0.864373	-13.891	Master Protein	COPB2	P35606	Coatomer subunit beta' [OS=Homo sapiens]	12	60	12
-0.819562	-0.922274	-0.941886	0.593154	0.881716	1.20885	High	+	Non-polarized_Polarized	621277	764378	855581	993649	1132120	1197740	3.22289	0.00440394	-0.862529	-9.83844	Master Protein	LAP3	P28838	cytosol aminopeptidase [OS=Homo sapiens]	6	12	6
-0.814769	-0.660866	-1.20114	0.680911	1.02336	0.972508	High	+	Non-polarized_Polarized	291085	389977	367526	476034	551541	514364	3.11975	0.00489826	-0.850908	-9.25126	Master Protein	SPATS2L	Q9NUQ6	SPATS2-like protein [OS=Homo sapiens]	2	12	2
-0.552251	-1.27153	-0.625797	0.218187	0.842343	1.38905	High	+	Non-polarized_Polarized	144470	141870	201823	190349	246737	285086	1.79263	0.0364802	-0.850888	-4.00073	Master Protein	NDUFV1	P49821	NADH dehydrogenase [ubiquinone] flavoprotein 1, mitochondrial [OS=Homo sapiens]	2	12	2
-1.43836	-0.358228	-0.742765	0.962172	0.586619	0.990559	High	+	Non-polarized_Polarized	929908	1718560	1695750	2123020	1929670	2103690	2.11078	0.02134	-0.842393	-4.95229	Master Protein	ESD	P10768	S-formylglutathione hydrolase [OS=Homo sapiens]	4	36	4
-0.999082	-0.808464	-0.740809	0.267657	1.39234	0.888362	High	+	Non-polarized_Polarized	95997.5	130432	150380	147421	223717	178709	2.15046	0.0200439	-0.834776	-5.08176	Master Protein	-	Q96GX9-1	Methylthioribulose-1-phosphate dehydratase [OS=Homo sapiens]	1	1	1
-0.695728	-1.21693	-0.682265	0.408626	1.01368	1.17262	High	+	Non-polarized_Polarized	351359	375944	506327	506729	641612	641660	2.39179	0.0139795	-0.83309	-5.92838	Master Protein	PSMC4	P43686	26S proteasome regulatory subunit 6B [OS=Homo sapiens]	3	18	3
-0.688871	-0.724063	-1.2633	0.784727	0.928929	0.962578	High	+	Non-polarized_Polarized	6979620	8788220	8341500	11123300	12048300	11549600	3.11221	0.004963	-0.818363	-9.20964	Master Protein	MIEN1	Q9BRT3	migration and invasion enhancer 1 [OS=Homo sapiens]	8	136	8
-0.742682	-1.00622	-0.976715	0.937967	0.84721	0.940439	High	+	Non-polarized_Polarized	1995570	2341510	2662380	3352620	3372430	3292260	4.47202	0.000828486	-0.813091	-20.456	Master Protein	CAT	P04040	catalase [OS=Homo sapiens]	11	47	11
-0.789324	-0.84741	-0.882475	0.583951	0.390354	1.5449	High	+	Non-polarized_Polarized	72591	90646.8	100936	114760	111271	155418	2.02824	0.0243954	-0.812431	-4.69104	Master Protein	-	Q8TAT6-1	Nuclear protein localization protein 4 homolog [OS=Homo sapiens]	1	3	1
-0.497211	-0.946607	-1.20441	1.09584	0.764314	0.788081	High	+	Non-polarized_Polarized	1006660	1110630	1152560	1668970	1553520	1484570	2.79162	0.00761872	-0.812274	-7.59065	Master Protein	PSMA2	P25787	Proteasome subunit alpha type-2 [OS=Homo sapiens]	5	28	5
-0.715767	-1.04326	-0.948565	0.786315	1.09398	0.827304	High	+	Non-polarized_Polarized	33009100	37969500	44054900	52475800	59730900	52150500	3.71738	0.00232261	-0.807959	-13.1752	Master Protein	KRT79	Q5XKE5	Keratin, type II cytoskeletal 79 [OS=Homo sapiens]	4	52	1
-0.587811	-1.24941	-0.810356	0.624015	1.01126	1.0123	High	+	Non-polarized_Polarized	2431160	2510690	3250490	3559060	4162500	3949020	2.78534	0.00770573	-0.806044	-7.56171	Master Protein	MTPN	P58546	Myotrophin [OS=Homo sapiens]	5	32	5
-1.42837	-0.750926	-0.383663	0.989296	0.660784	0.912875	High	+	Non-polarized_Polarized	5843450	9272470	11771200	12787000	11890300	12239400	2.21902	0.0182494	-0.800963	-5.31172	Master Protein	PGD	P52209	6-phosphogluconate dehydrogenase, decarboxylating [OS=Homo sapiens]	15	170	15
-0.763084	-1.08226	-0.871046	0.885587	0.79808	1.03272	High	+	Non-polarized_Polarized	655756	757222	910148	1083770	1091650	1112450	4.00639	0.00152608	-0.800059	-15.6022	Master Protein	-	Q96I99-1	Succinate--CoA ligase [GDP-forming] subunit beta, mitochondrial [OS=Homo sapiens]	3	20	3
-1.11401	-0.224786	-1.10704	1.19359	0.996387	0.255865	High	+	Non-polarized_Polarized	63477.5	109105	91278.7	137934	133525	98638.8	1.78167	0.0372465	-0.79367	-3.97046	Master Protein	MAPRE2	Q15555	Microtubule-associated protein RP/EB family member 2 [OS=Homo sapiens]	2	13	1
-0.405235	-1.12434	-0.940037	0.169424	1.06687	1.23332	High	+	Non-polarized_Polarized	218561	218921	262299	264110	368664	369610	1.85391	0.0328213	-0.792621	-4.17286	Master Protein	THUMPD1	Q9NXG2	THUMP domain-containing protein 1 [OS=Homo sapiens]	2	18	2
-0.423351	-1.33733	-0.851627	0.964267	0.725934	0.922103	High	+	Non-polarized_Polarized	1493430	1430450	1874890	2295250	2204820	2222810	2.50283	0.0116989	-0.782621	-6.35511	Master Protein	DNAJB11	Q9UBS4	DnaJ homolog subfamily B member 11 [OS=Homo sapiens]	5	29	5
-0.374661	-1.17593	-1.04194	0.786344	1.16927	0.636916	High	+	Non-polarized_Polarized	134211	132946	156210	192627	224706	180368	2.37755	0.0142773	-0.781347	-5.87544	Master Protein	YKT6	O15498	Synaptobrevin homolog YKT6 [OS=Homo sapiens]	1	2	1
-0.834439	-0.873269	-0.885571	0.652623	0.497104	1.44355	High	+	Non-polarized_Polarized	277866	349562	392341	439961	433725	551964	2.38199	0.0142019	-0.77492	-5.89192	Master Protein	MPST	P25325	3-mercaptopyruvate sulfurtransferase [OS=Homo sapiens]	3	14	3
-0.218941	-1.31056	-1.00854	0.630518	0.938141	0.969378	High	+	Non-polarized_Polarized	1994060	1801450	2231810	2598060	2960980	2835910	2.10515	0.021502	-0.767438	-4.93412	Master Protein	GFUS	Q13630	GDP-L-fucose synthase [OS=Homo sapiens]	6	55	6
-0.3985	-1.26784	-0.913996	0.514795	1.04065	1.0249	High	+	Non-polarized_Polarized	1495350	1457630	1830930	1974990	2401760	2266840	2.30861	0.0159217	-0.762666	-5.62461	Master Protein	ALDOC	P09972	Fructose-bisphosphate aldolase C [OS=Homo sapiens]	5	109	2
-0.859545	-1.01586	-0.575332	0.0688796	1.02236	1.3595	High	+	Non-polarized_Polarized	303056	366855	476620	408190	574878	608027	1.79605	0.0363555	-0.762356	-4.01023	Master Protein	LSM2	Q9Y333	U6 snRNA-associated Sm-like protein LSm2 [OS=Homo sapiens]	2	12	2
-0.847481	-0.471688	-1.08091	0.0410304	1.41048	0.94857	High	+	Non-polarized_Polarized	478064	689127	634955	639468	1039840	846695	1.65804	0.0460388	-0.762151	-3.63939	Master Protein	VPS37B	Q9H9H4	Vacuolar protein sorting-associated protein 37B [OS=Homo sapiens]	2	5	2
-0.824595	-1.26526	-0.338542	0.236452	0.825477	1.36647	High	+	Non-polarized_Polarized	218657	241177	367509	308200	386336	437026	1.73235	0.0404102	-0.760993	-3.83616	Master Protein	MAGOH	P61326	Protein mago nashi homolog [OS=Homo sapiens]	1	5	1
-0.61389	-0.868938	-1.19471	1.07179	0.765389	0.840362	High	+	Non-polarized_Polarized	241824	285649	292414	396153	374532	363130	3.13048	0.00489529	-0.75783	-9.31082	Master Protein	-	Q15758-1	Neutral amino acid transporter B(0) [OS=Homo sapiens]	2	12	2
-0.933165	-1.03819	-0.5962	0.279518	1.13377	1.15427	High	+	Non-polarized_Polarized	956167	1178960	1520770	1382590	1858040	1773260	2.24184	0.0178101	-0.755996	-5.39005	Master Protein	-	Q9HCC0-1	Methylcrotonoyl-CoA carboxylase beta chain, mitochondrial [OS=Homo sapiens]	6	24	6
-0.833379	-0.682855	-0.997915	0.375658	0.613359	1.52513	High	+	Non-polarized_Polarized	159323	212635	217108	231896	258426	325889	2.00871	0.0250888	-0.755647	-4.63078	Master Protein	-	O75306-1	NADH dehydrogenase [ubiquinone] iron-sulfur protein 2, mitochondrial [OS=Homo sapiens]	1	5	1
-0.819537	-0.804773	-1.09083	0.793182	0.875318	1.04664	High	+	Non-polarized_Polarized	452208	578253	599861	718575	761298	758625	3.95921	0.00163403	-0.753916	-15.1783	Master Protein	-	P68402-1	platelet-activating factor acetylhydrolase IB subunit beta [OS=Homo sapiens]	2	29	2
-0.836559	-1.11998	-0.715746	0.60441	0.911112	1.15676	High	+	Non-polarized_Polarized	4063890	4764960	6038590	6165190	6974040	7104200	3.05905	0.00529479	-0.747784	-8.9211	Master Protein	CBR1	P16152	Carbonyl reductase [NADPH] 1 [OS=Homo sapiens]	8	105	8
-0.693747	-1.12134	-0.863146	0.773105	1.18042	0.724706	High	+	Non-polarized_Polarized	972234	1093430	1327830	1484660	1728870	1436490	3.1404	0.00483977	-0.747758	-9.36618	Master Protein	DYNLRB1	Q9NP97	Dynein light chain roadblock-type 1 [OS=Homo sapiens]	3	16	3
-0.406709	-0.847121	-1.31161	0.497957	1.10937	0.958115	High	+	Non-polarized_Polarized	233142	259877	254464	305662	380402	344659	2.23127	0.0179486	-0.745403	-5.35367	Master Protein	-	P51991-2	Isoform 2 of Heterogeneous nuclear ribonucleoprotein A3 [OS=Homo sapiens]	14	97	1
-0.489796	-1.00323	-1.09882	1.03555	1.14066	0.415633	High	+	Non-polarized_Polarized	818606	894674	979745	1285560	1372320	1048990	2.37354	0.0142884	-0.741644	-5.8606	Master Protein	ERP44	Q9BS26	Endoplasmic reticulum resident protein 44 [OS=Homo sapiens]	5	27	5
-0.498555	-1.08365	-1.08637	1.00798	0.862876	0.797721	High	+	Non-polarized_Polarized	53093900	57091500	64273100	81841900	81200000	75574300	3.01206	0.00557719	-0.741416	-8.67294	Master Protein	P4HB	P07237	Protein disulfide-isomerase [OS=Homo sapiens]	32	573	32
-0.00306138	-1.03932	-1.38638	0.717911	0.758297	0.95255	High	+	Non-polarized_Polarized	275704	253237	255753	345192	361721	364716	1.73335	0.0403754	-0.736258	-3.83885	Master Protein	-	P24666-1	Low molecular weight phosphotyrosine protein phosphatase [OS=Homo sapiens]	2	3	2
-0.782616	-0.215039	-1.38744	0.206208	1.09113	1.08775	High	+	Non-polarized_Polarized	861903	1316530	1018490	1180580	1622250	1536870	1.62124	0.0490014	-0.735596	-3.54433	Master Protein	COX5A	P20674	Cytochrome c oxidase subunit 5A, mitochondrial [OS=Homo sapiens]	3	14	3
-0.340892	-1.06587	-1.06452	0.242084	0.925839	1.30336	High	+	Non-polarized_Polarized	230548	234706	264549	275311	351761	374831	1.85923	0.0325255	-0.733507	-4.18803	Master Protein	PURB	Q96QR8	Transcriptional activator protein Pur-beta [OS=Homo sapiens]	1	10	1
-0.656293	-1.06795	-0.952681	0.596468	1.01541	1.06505	High	+	Non-polarized_Polarized	4991780	5653130	6581720	7113300	8291840	7975910	3.12185	0.00489529	-0.732956	-9.26292	Master Protein	-	Q7Z406-1	myosin-14 [OS=Homo sapiens]	39	156	32
-0.95181	-0.548881	-1.04298	0.345573	0.807717	1.39038	High	+	Non-polarized_Polarized	629339	904044	878540	925678	1099810	1241790	2.12958	0.0207358	-0.732262	-5.01333	Master Protein	ACAT2	Q9BWD1	Acetyl-CoA acetyltransferase, cytosolic [OS=Homo sapiens]	5	29	5
-0.902781	-1.3604	-0.297263	0.657259	0.913613	0.989573	High	+	Non-polarized_Polarized	2902880	3232360	4972960	4573940	5101500	4947170	2.20683	0.0185791	-0.721619	-5.27024	Master Protein	-	Q9P2E9-1	Ribosome-binding protein 1 [OS=Homo sapiens]	15	32	15
-0.680729	-1.26353	-0.700782	0.9503	1.08175	0.612992	High	+	Non-polarized_Polarized	1030560	1113520	1470100	1627630	1747520	1452320	2.76164	0.00801014	-0.716684	-7.45329	Master Protein	HINT1	P49773	Histidine triad nucleotide-binding protein 1 [OS=Homo sapiens]	4	36	4
-0.356514	-1.47999	-0.651645	0.712546	1.18258	0.593016	High	+	Non-polarized_Polarized	2195150	2006340	2886470	3001980	3568080	2843580	1.91492	0.0293893	-0.706219	-4.34925	Master Protein	CTSB	P07858	Cathepsin B [OS=Homo sapiens]	5	40	5
-0.821008	-1.0576	-0.581906	1.49705	0.195778	0.767688	High	+	Non-polarized_Polarized	2219400	2634420	3417960	4403470	3096990	3480240	1.82552	0.0345904	-0.701995	-4.0925	Master Protein	-	P02768-1	Serum albumin [OS=Homo sapiens]	5	37	5
-1.25519	-0.814137	-0.515601	1.13531	0.445331	1.00429	High	+	Non-polarized_Polarized	2637280	3802970	4661220	5163830	4397650	4883100	2.3339	0.0152153	-0.701385	-5.71559	Master Protein	CDC42	P60953	Cell division control protein 42 homolog [OS=Homo sapiens]	7	78	6
-1.123	-1.18163	-0.265189	0.682616	1.05669	0.830505	High	+	Non-polarized_Polarized	194454	243553	354953	322090	370158	329451	2.25325	0.0174549	-0.694151	-5.42957	Master Protein	RTRAF	Q9Y224	UPF0568 protein C14orf166 [OS=Homo sapiens]	1	8	1
-1.06839	-0.844265	-0.793911	0.721083	0.882191	1.10329	High	+	Non-polarized_Polarized	2295210	3102270	3542460	3687890	3982910	4006560	3.68904	0.00241883	-0.693453	-12.9579	Master Protein	EPCAM	P16422	Epithelial cell adhesion molecule [OS=Homo sapiens]	7	83	7
-0.901086	-1.16774	-0.520387	0.425501	0.955819	1.20789	High	+	Non-polarized_Polarized	213754	252719	340895	308363	369739	376124	2.35821	0.0146486	-0.692537	-5.80418	Master Protein	AIP	O00170	AH receptor-interacting protein [OS=Homo sapiens]	1	1	1
-0.488053	-1.03709	-1.13405	0.839665	0.768745	1.05079	High	+	Non-polarized_Polarized	5930460	6509020	7143710	8472260	8599080	8801930	2.9034	0.00641081	-0.691856	-8.12317	Master Protein	ACTR3	P61158	actin-related protein 3 [OS=Homo sapiens]	14	116	14
-0.78103	-1.09015	-0.643104	0.234966	1.39957	0.879752	High	+	Non-polarized_Polarized	187658	218943	279921	249503	358830	293792	2.00924	0.0250888	-0.683848	-4.63242	Master Protein	NPC2	P61916	Epididymal secretory protein E1 [OS=Homo sapiens]	1	6	1
-1.15833	-0.680972	-0.668657	1.41339	0.272748	0.821826	High	+	Non-polarized_Polarized	243047	353671	399848	497726	374308	413917	1.98542	0.0260764	-0.674632	-4.55966	Master Protein	ASL	P04424	argininosuccinate lyase [OS=Homo sapiens]	1	8	1
-0.23166	-0.888859	-1.30386	0.905711	1.25062	0.268046	High	+	Non-polarized_Polarized	35494.7	37424.5	37429.5	49079	56063.7	40102.4	1.7214	0.0413241	-0.669392	-3.80674	Master Protein	LY75	O60449	Lymphocyte antigen 75 [OS=Homo sapiens]	1	2	1
-1.29182	-0.741263	-0.53406	0.464348	1.23848	0.864321	High	+	Non-polarized_Polarized	407997	602829	718306	654148	834267	715137	2.23978	0.0178173	-0.667171	-5.38293	Master Protein	LSM3	P62310	U6 snRNA-associated Sm-like protein LSm3 [OS=Homo sapiens]	1	4	1
-0.395846	-1.06383	-1.0025	0.509545	1.49619	0.456445	High	+	Non-polarized_Polarized	135992	143481	164471	175029	239051	169198	1.83065	0.034236	-0.666491	-4.10695	Master Protein	ATP6V1G1	O75348	V-type proton ATPase subunit G 1 [OS=Homo sapiens]	2	3	2
-0.826332	-0.758411	-1.03711	0.476882	1.33567	0.809294	High	+	Non-polarized_Polarized	38755300	50240100	52587500	54544000	70800900	58432200	2.57058	0.010551	-0.666025	-6.62802	Master Protein	HNRNPK	P61978	Heterogeneous nuclear ribonucleoprotein K [OS=Homo sapiens]	18	295	18
-0.792534	-1.05553	-0.841161	0.591446	1.0451	1.05268	High	+	Non-polarized_Polarized	873165	1039020	1237050	1243790	1446270	1374320	3.31443	0.00378648	-0.665808	-10.3885	Master Protein	HLA-C	Q29960	HLA class I histocompatibility antigen, Cw-16 alpha chain [OS=Homo sapiens]	3	18	1
-0.584939	-1.0423	-1.01719	0.621048	0.783608	1.23977	High	+	Non-polarized_Polarized	199705	225592	255846	273161	294906	315161	2.75603	0.00801014	-0.665768	-7.42781	Master Protein	SDHB	P21912	Succinate dehydrogenase [ubiquinone] iron-sulfur subunit, mitochondrial [OS=Homo sapiens]	1	6	1
-0.704811	-1.11554	-0.859205	0.603179	1.01498	1.0614	High	+	Non-polarized_Polarized	5270560	6045310	7269950	7332620	8424190	8084400	3.15958	0.00477229	-0.655455	-9.47406	Master Protein	-	P30044-1	Peroxiredoxin-5, mitochondrial [OS=Homo sapiens]	9	163	9
-0.609375	-1.15423	-0.918318	0.761793	0.839006	1.08113	High	+	Non-polarized_Polarized	5529150	6130500	7333550	7812860	8243470	8313900	3.19503	0.00456341	-0.655043	-9.67652	Master Protein	-	P11413-1	Glucose-6-phosphate 1-dehydrogenase [OS=Homo sapiens]	17	139	17
-1.36463	-0.554172	-0.624627	0.980774	0.422416	1.14024	High	+	Non-polarized_Polarized	4543110	7185550	7944600	8488400	7563590	8692270	2.12854	0.0207474	-0.65454	-5.00993	Master Protein	-	P51659-1	peroxisomal multifunctional enzyme type 2 [OS=Homo sapiens]	19	147	19
-0.893764	-0.841127	-0.960095	0.718852	0.761563	1.21457	High	+	Non-polarized_Polarized	69524.4	89701.5	98093.5	103926	108683	115478	3.42177	0.00339179	-0.650122	-11.0705	Master Protein	-	O43837-1	isocitrate dehydrogenase [NAD] subunit beta, mitochondrial [OS=Homo sapiens]	1	1	1
-0.346604	-0.921267	-1.30246	0.560124	0.989201	1.02101	High	+	Non-polarized_Polarized	347657	380593	387911	440167	509796	487552	2.25591	0.0173843	-0.649988	-5.43879	Master Protein	LMNB2	Q03252	Lamin-B2 [OS=Homo sapiens]	4	20	2
-0.469493	-1.07822	-0.833406	-0.0249231	1.31989	1.08615	High	+	Non-polarized_Polarized	830912	890751	1075500	939853	1422110	1262500	1.61175	0.0498458	-0.647345	-3.52008	Master Protein	PSMD6	Q15008	26S proteasome non-ATPase regulatory subunit 6 [OS=Homo sapiens]	4	11	4
-1.56415	-0.46596	-0.370826	0.447482	0.763941	1.18952	High	+	Non-polarized_Polarized	1891350	3274580	3788930	3312530	3744560	4000460	1.6602	0.0460001	-0.646151	-3.64502	Master Protein	RPS14	P62263	40S ribosomal protein S14 [OS=Homo sapiens]	6	29	6
-0.467162	-1.21729	-0.944576	1.12491	0.677447	0.826669	High	+	Non-polarized_Polarized	1366520	1438650	1736920	2040940	1885160	1856820	2.6253	0.00987921	-0.641029	-6.85578	Master Protein	ADH5	P11766	alcohol dehydrogenase class-3 [OS=Homo sapiens]	5	24	5
-0.933255	-0.828792	-0.828033	0.2958	1.01087	1.28341	High	+	Non-polarized_Polarized	2508510	3280110	3696340	3421170	4246050	4316150	2.36325	0.0145663	-0.633921	-5.82268	Master Protein	EWSR1	Q01844	RNA-binding protein EWS [OS=Homo sapiens]	3	20	3
-1.44436	-0.84146	-0.23623	0.710056	0.951488	0.860503	High	+	Non-polarized_Polarized	2654660	3943550	5186750	4593880	5055620	4684490	2.03939	0.0241064	-0.620238	-4.72572	Master Protein	ATP2A2	P16615	Sarcoplasmic/endoplasmic reticulum calcium ATPase 2 [OS=Homo sapiens]	10	58	10
-0.855779	-1.33314	-0.370017	0.532515	1.10467	0.921749	High	+	Non-polarized_Polarized	132448	149555	214717	187376	223889	202784	2.19956	0.0187874	-0.619399	-5.24564	Master Protein	NDUFS8	O00217	NADH dehydrogenase [ubiquinone] iron-sulfur protein 8, mitochondrial [OS=Homo sapiens]	1	1	1
-0.883157	-0.409296	-1.26445	0.628776	1.27988	0.648246	High	+	Non-polarized_Polarized	4407590	6312950	5751860	6400060	7783700	6310450	2.18993	0.01906	-0.610676	-5.21316	Master Protein	ACTG1	P63261	Actin, cytoplasmic 2 [OS=Homo sapiens]	24	2897	1
-0.430694	-1.28517	-0.9099	0.998143	0.730004	0.89762	High	+	Non-polarized_Polarized	255906	265524	327302	359481	348788	344344	2.6	0.0102098	-0.605038	-6.74968	Master Protein	NDUFB9	Q9Y6M9	NADH dehydrogenase [ubiquinone] 1 beta subcomplex subunit 9 [OS=Homo sapiens]	1	2	1
-1.44168	-0.537527	-0.58449	1.11153	0.749368	0.702806	High	+	Non-polarized_Polarized	196574	312133	347663	365779	346416	324827	2.22268	0.0181683	-0.6021	-5.32422	Master Protein	MAOB	P27338	Amine oxidase [flavin-containing] B [OS=Homo sapiens]	3	7	3
-1.19086	-0.939277	-0.508709	1.03993	1.00082	0.598104	High	+	Non-polarized_Polarized	107251	144867	180574	180590	185137	159749	2.70634	0.00865529	-0.595629	-7.20564	Master Protein	DDAH2	O95865	N(G),N(G)-dimethylarginine dimethylaminohydrolase 2 [OS=Homo sapiens]	1	1	1
-1.11329	-0.757019	-0.767784	0.722554	0.610419	1.30512	High	+	Non-polarized_Polarized	324360	448904	504498	497146	501043	559049	2.69978	0.00875731	-0.593601	-7.17675	Master Protein	-	O75436-1	Vacuolar protein sorting-associated protein 26A [OS=Homo sapiens]	2	7	2
-1.11374	-0.615901	-0.758561	0.128858	1.12976	1.22958	High	+	Non-polarized_Polarized	241874	348446	378940	328359	435445	423326	1.9151	0.0293893	-0.593483	-4.3498	Master Protein	GNPNAT1	Q96EK6	glucosamine 6-phosphate N-acetyltransferase [OS=Homo sapiens]	2	5	2
-0.914895	-0.879771	-0.943353	0.905695	0.921924	0.9104	High	+	Non-polarized_Polarized	749454	961850	1068290	1126270	1169540	1106310	7.15164	0.000107414	-0.59274	-96.0215	Master Protein	-	Q15631-1	Translin [OS=Homo sapiens]	2	17	2
-0.429713	-1.01686	-1.14259	1.15189	0.477688	0.959584	High	+	Non-polarized_Polarized	328961	365134	399472	474976	419756	445575	2.35794	0.0146486	-0.582239	-5.80317	Master Protein	DBI	P07108	acyl-CoA-binding protein [OS=Homo sapiens]	1	1	1
-0.824017	-0.754901	-1.00737	1.39444	0.393905	0.797943	High	+	Non-polarized_Polarized	109426	141598	150405	183209	150073	156406	2.34154	0.0149931	-0.580634	-5.74331	Master Protein	ATP2B2	Q01814	Plasma membrane calcium-transporting ATPase 2 [OS=Homo sapiens]	1	3	1
-0.460516	-1.16475	-1.02729	0.791463	1.02465	0.836439	High	+	Non-polarized_Polarized	5598780	6082020	7068230	7407050	8077350	7342210	2.83397	0.00719226	-0.575353	-7.78859	Master Protein	HDGF	P51858	hepatoma-derived growth factor [OS=Homo sapiens]	11	85	11
-0.810346	-1.05753	-0.834671	1.05802	0.990551	0.653981	High	+	Non-polarized_Polarized	28176300	33969500	40204700	42474000	43294500	38117400	3.58678	0.00279706	-0.574399	-12.202	Master Protein	HSPA5	P11021	78 kDa glucose-regulated protein [OS=Homo sapiens]	32	433	30
-0.499282	-1.14898	-0.740797	0.163935	1.54806	0.677072	High	+	Non-polarized_Polarized	1334630	1445220	1802740	1570750	2294970	1751670	1.63083	0.0482851	-0.57294	-3.56896	Master Protein	FARSA	Q9Y285	Phenylalanine--tRNA ligase alpha subunit [OS=Homo sapiens]	5	32	5
-1.42091	-0.245057	-0.728832	0.42856	1.35263	0.613608	High	+	Non-polarized_Polarized	200921	342617	342308	317310	413011	326005	1.64488	0.0471959	-0.572174	-3.60521	Master Protein	SPCS3	P61009	Signal peptidase complex subunit 3 [OS=Homo sapiens]	1	3	1
-0.703046	-1.26153	-0.709223	0.90417	0.766616	1.00302	High	+	Non-polarized_Polarized	1094020	1235460	1567390	1541540	1548460	1545100	3.07911	0.00521434	-0.552643	-9.02898	Master Protein	GNB1	P62873	Guanine nucleotide-binding protein G(I)/G(S)/G(T) subunit beta-1 [OS=Homo sapiens]	4	23	3
-1.27751	-0.878794	-0.352066	0.943534	1.20498	0.359862	High	+	Non-polarized_Polarized	500910	698767	888186	830854	912651	713292	1.98696	0.0260271	-0.552334	-4.56434	Master Protein	CTNNA2	P26232	Catenin alpha-2 [OS=Homo sapiens]	2	17	1
-0.573141	-1.24951	-0.805832	0.594695	0.877156	1.15663	High	+	Non-polarized_Polarized	960985	1055900	1310440	1236490	1360540	1371380	2.62103	0.0099312	-0.551003	-6.83779	Master Protein	VPS35	Q96QK1	Vacuolar protein sorting-associated protein 35 [OS=Homo sapiens]	5	24	5
-0.523126	-1.11981	-1.01323	0.691967	1.11974	0.844452	High	+	Non-polarized_Polarized	73589400	82444400	95036100	95265200	108036000	96586100	2.87095	0.00678797	-0.547961	-7.96523	Master Protein	TMSB4X	P62328	Thymosin beta-4 [OS=Homo sapiens]	8	375	8
[truncated: 399 more rows]

## Sheet: C
Table S2C: RNA GO analysis of NP Calu-3 cells
Background genes	Genes	Category	Description	(negative)Log FDR value	FDR value	genes	p-value
[truncated: 473 more rows]

## Sheet: D
Table S2D: RNA GO analysis of P Calu-3 cells
[truncated: 129 more rows]

## Sheet: E
Table S2E: Protein GO analysis of NP Calu-3 cells
[truncated: 172 more rows]

## Sheet: F
Table S2F: Protein GO analysis of P Calu-3 cells
[truncated: 182 more rows]
